# Supplementary material for: Leaf-level coordination principles propagate to the ecosystem scale
Source: Nat Commun. 2023 Jul 4;14:3948. doi: 10.1038/s41467-023-39572-5 (PMC10319885; doi:10.1038/s41467-023-39572-5)
Supplement: Supplementary file 3 — Supplementary Data 1 [file 41467_2023_39572_MOESM3_ESM.xlsx]

## Sheet: PCA_stats_LES_all_v08.12edit
All sites
	Variable	Contribution [%]			Loading			Explained variance (R2)			Retention [%]
		value	median	std	value	median	std	value	median	std
PC1	GPPsat	21.1198	21.1664	1.70108	0.790796	0.793529	0.0411418	59.2	59.068	3.9	100
	wLL	15.0187	14.8773	2.50703	-0.666862	-0.665238	0.0609127
	wNmass	24.2236	24.2428	1.44572	0.846914	0.848139	0.029087
	wLMA	23.4265	23.513	1.98628	-0.832863	-0.83317	0.0418691
	RECOmax	16.2114	16.548	2.5931	0.692835	0.69836	0.0673629
PC2	GPPsat	20.4004	20.119	3.89069	0.485659	0.485501	0.0580423	23.1	23.3887	2.7	100
	wLL	34.9303	35.432	7.41661	0.635497	0.638791	0.0704181
	wNmass	5.33444	5.20261	2.67879	-0.248346	-0.246498	0.0678167
	wLMA	4.48764	4.45686	2.71229	0.227783	0.228629	0.0667773
	RECOmax	34.8472	33.9656	6.0112	0.634741	0.627794	0.0695146
PC3	GPPsat	5.44943	4.66923	7.84034	0.140158	0.128854	0.113861	7.2	7.73194	1.2	52.9058
	wLL	3.21531	7.69987	12.5128	-0.10766	-0.0613953	0.21014
	wNmass	25.6538	26.6407	20.7989	0.304102	0.327471	0.141161
	wLMA	64.8722	54.2962	24.3119	0.483585	0.448012	0.206465
	RECOmax	0.809172	2.05929	7.56579	-0.0540087	-0.0749723	0.113363
PC4	GPPsat	0.663396	4.65394	12.6475	-0.0445085	-0.0233906	0.161876	6	5.6693	0.8	46.6934
	wLL	46.8211	34.7093	14.6998	0.373919	0.278665	0.264847
	wNmass	37.8972	27.3708	20.7772	0.336403	0.280303	0.165784
	wLMA	5.95613	10.8693	20.3445	-0.133364	-0.00196965	0.224978
	RECOmax	8.66215	6.83897	11.5687	-0.160831	-0.0807124	0.167825
PC5	GPPsat	52.367	47.1191	15.091	-0.342275	-0.288968	0.243441	4.5	4.02391	0.7	46.6934
	wLL	0.0146056	2.33556	9.65158	-0.00571617	0.0235683	0.1149
	wNmass	6.89089	6.50342	13.1866	0.12416	0.112747	0.103107
	wLMA	1.25745	1.70762	12.9579	0.0530385	0.0437029	0.103052
	RECOmax	39.4701	36.3659	13.8512	0.297153	0.233923	0.223188
Forest sites
	Variable	Contribution [%]			Loading			Explained variance (R2)			retention
		value	median	std	value	median	std	value	median	std	[%]
PC1	GPPsat	21.6982	21.7296	2.0319	0.798267	0.80243	0.081615	58.7356	59.3392	4.15393	100
	wLL	21.2187	21.3073	2.30213	-0.789396	-0.796111	0.0860959
	wNmass	21.9419	21.9716	2.19931	0.802737	0.807657	0.085538
	wLMA	23.4121	23.7649	2.42831	-0.829194	-0.838074	0.0921378
	RECOmax	11.7291	11.741	3.65846	0.586904	0.590791	0.110904
PC2	GPPsat	11.7205	11.2056	5.49979	0.341873	0.340559	0.0984409	19.944	20.2212	2.65145	98.5972
	wLL	15.0168	14.2668	7.03094	0.386973	0.381991	0.0977006
	wNmass	17.7942	16.9002	6.5474	-0.42124	-0.415505	0.0774433
	wLMA	0.587462	0.59995	1.73216	0.0765387	0.0725431	0.0852244
	RECOmax	54.881	54.8253	10.7868	0.739779	0.739833	0.0848706
PC3	GPPsat	31.1294	27.3092	20.7529	0.363587	0.346635	0.195433	8.49329	8.98637	1.51129	30.4609
	wLL	3.00088	10.9595	17.3499	-0.112888	0.0243109	0.270715
	wNmass	3.34696	4.30422	10.2565	0.11922	0.131971	0.135173
	wLMA	60.4636	36.2649	26.6636	0.506722	0.396301	0.272744
	RECOmax	2.05924	3.9365	8.09686	-0.0935141	-0.114449	0.143743
PC4	GPPsat	17.7389	13.706	18.2891	0.254773	0.14814	0.21782	7.31827	6.68203	1.02465	20.4409
	wLL	51.9433	35.1058	18.6947	0.435968	0.297281	0.291485
	wNmass	7.94036	8.35079	17.3089	0.170455	0.156405	0.165954
	wLMA	7.75658	13.0495	21.6846	-0.168471	0.0566906	0.257506
	RECOmax	14.6208	7.44206	9.85268	-0.2313	-0.0725628	0.181109
PC5	GPPsat	17.7129	13.0922	16.8633	-0.220882	-0.150582	0.172749	5.50882	4.70108	0.852453	20.4409
	wLL	8.82026	8.7077	13.7685	0.155867	0.119348	0.148212
	wNmass	48.9766	40.1639	18.5248	0.367289	0.299615	0.116057
	wLMA	7.7803	7.14852	18.9697	0.14639	0.125737	0.131806
	RECOmax	16.7099	13.0125	11.4955	0.214537	0.162434	0.135143
Evergreen needle-forest sites
	Variable	Contribution [%]			Loading			Explained variance (R2)			retention
		value	median	std	value	median	std	value	median	std	[%]
PC1	GPPsat	28.7536	28.2214	5.4989	0.786932	0.794698	0.0732666	43.0736	44.3438	5.3887	97.7956
	wLL	14.4602	15.08	7.08347	-0.558056	-0.579581	0.203353
	wNmass	7.653	7.81361	5.77763	0.405982	0.423313	0.200283
	wLMA	17.1311	17.7119	7.53254	-0.607411	-0.629782	0.170529
	RECOmax	32.0021	31.1399	5.15849	0.830194	0.841314	0.0530311
PC2	GPPsat	2.20107	2.66897	7.72761	-0.161975	0.13859	0.22213	23.8394	24.5978	2.70921	45.8918
	wLL	27.6036	23.2596	13.5979	-0.573609	-0.224702	0.543368
	wNmass	49.0263	46.2633	12.7129	0.764447	0.654909	0.732148
	wLMA	12.2146	10.6704	16.123	0.381569	0.327688	0.358594
	RECOmax	8.95433	7.59418	6.10212	-0.3267	-0.124851	0.322131
PC3	GPPsat	29.2761	19.5487	13.8574	0.47378	0.386388	0.178078	15.3345	15.4247	2.41853	22.0441
	wLL	14.3601	24.9169	25.3107	0.331818	0.418772	0.323853
	wNmass	1.66258	6.12118	12.2251	0.112904	0.160961	0.24554
	wLMA	50.709	30.4121	25.8813	0.623538	0.471551	0.283115
	RECOmax	3.99222	2.48054	4.96802	0.174956	0.131274	0.126569
PC4	GPPsat	1.84621	6.44354	15.23	-0.102818	0.07207	0.238095	11.4521	9.95897	1.99286	20.0401
	wLL	43.5465	29.4394	18.9354	0.49935	0.373123	0.296744
	wNmass	41.4697	31.3139	13.6176	0.487297	0.355638	0.349285
	wLMA	13.1317	19.717	17.8151	-0.274214	-0.0128273	0.321947
	RECOmax	0.00588254	2.90689	9.38603	-0.00580378	0.0379133	0.168852
PC5	GPPsat	37.923	34.8344	12.7992	-0.345635	-0.276114	0.229229	6.30032	5.47238	1.37668	20.0401
	wLL	0.0295499	2.14292	6.64446	-0.00964815	0.0182686	0.108531
	wNmass	0.188386	1.96764	6.77946	0.0243607	0.0418167	0.107056
	wLMA	6.81357	6.99152	10.5175	0.146505	0.132328	0.117558
	RECOmax	55.0455	51.0819	9.79934	0.416416	0.363294	0.246485
All sites - wNarea variant
	Variable	Contribution [%]			Loading			Explained variance (R2)			Retention [%]
		value	median	std	value	median	std	value	median	std
PC1	GPPsat	38.1767	38.1665	3.71699	0.876313	0.881295	0.0283595	50.2875	50.3313	3.14403	100
	wLL	10.6253	10.4883	4.63775	-0.462307	-0.457343	0.126652
	wNarea	15.1992	14.8049	4.61766	-0.552931	-0.548385	0.102786
	RECOmax	35.9987	36.445	4.11382	0.85095	0.860951	0.0358113
PC2	GPPsat	9.10415	8.03982	4.67129	0.306035	0.287411	0.0935439	25.7184	25.8347	2.84972	46.0922
	wLL	48.6369	48.8616	16.8348	0.707351	0.730795	0.166541
	wNarea	26.1988	27.2019	15.5679	0.51915	0.540089	0.192504
	RECOmax	16.0602	13.9079	5.98468	0.406469	0.378438	0.088945
PC3	GPPsat	3.46628	4.0931	3.63001	0.159084	0.169738	0.10474	18.2528	17.7404	2.20093	46.0922
	wLL	38.439	38.7587	14.5813	-0.529762	-0.474786	0.444294
	wNarea	57.9806	56.0932	13.4186	0.650633	0.620504	0.444115
	RECOmax	0.114138	0.64055	2.91415	-0.0288675	0.0160742	0.109139
PC4	GPPsat	49.2528	48.8396	2.56763	0.336317	0.312225	0.286069	5.74126	5.43835	1.04449	46.0922
	wLL	2.29884	2.27151	2.36193	0.0726588	0.0652223	0.0647081
	wNarea	0.621372	0.706863	1.34006	-0.0377754	-0.0215914	0.0511463
	RECOmax	47.8269	47.8163	2.75876	-0.331413	-0.304881	0.287381
