# Supplementary material for: Leaf-level coordination principles propagate to the ecosystem scale
Source: Nat Commun. 2023 Jul 4;14:3948. doi: 10.1038/s41467-023-39572-5 (PMC10319885; doi:10.1038/s41467-023-39572-5)
Supplement: Supplementary file 4 — Supplementary Data 2 [file 41467_2023_39572_MOESM4_ESM.xlsx]

## Sheet: Sheet1
All sites
	Variable	Contribution [%]			Loading			Explained variance (R2)			Retention [%]
		value	median	std	value	median	std	value	median	std
PC1	GPPsat	33.1301	32.2245	2.74503	0.912581	0.910353	0.0258078	41.8957	42.9426	3.09865	100
	wLMA	14.8367	14.6859	4.35277	-0.610701	-0.615685	0.107742
	wNmass	14.189	14.4961	4.02746	0.597224	0.61151	0.104104
	wSSD	0.0167032	0.973868	2.54397	0.0204908	0.0303624	0.227942
	Hc	20.001	20.2176	4.54656	0.709066	0.721048	0.0950477
	LAImax	17.8265	17.5995	3.76207	0.669412	0.67193	0.068711
PC2	GPPsat	1.8223	1.29201	2.17416	0.155325	0.0489718	0.166878	22.0654	23.2349	2.34347	80.1603
	wLMA	14.857	14.8682	10.9192	0.443504	0.446036	0.368061
	wNmass	33.3207	28.6302	10.7821	-0.664185	-0.540265	0.580253
	wSSD	20.352	21.7488	19.5123	-0.519081	0.153053	0.561216
	Hc	2.84663	4.70244	10.5878	0.194132	0.257697	0.246244
	LAImax	26.8013	20.6423	9.33959	0.595676	0.489883	0.504964
PC3	GPPsat	0.485161	0.565807	2.04892	-0.0738255	-0.0528297	0.104441	18.723	17.7031	1.91707	67.9359
	wLMA	18.5322	16.0793	18.0495	0.456275	0.402847	0.282593
	wNmass	1.40705	3.35636	9.39807	-0.125724	-0.105242	0.267211
	wSSD	56.0717	51.2631	24.316	0.793661	0.721932	0.332621
	Hc	23.1298	15.726	10.1726	0.509741	0.405023	0.151845
	LAImax	0.3742	3.01233	9.56548	0.0648359	0.0460465	0.269528
PC4	GPPsat	1.95197	1.9578	3.59248	0.0963283	0.0920153	0.0915862	7.9229	7.86506	1.03968	67.1343
	wLMA	30.481	22.0634	15.7979	0.380656	0.326864	0.176943
	wNmass	19.5481	15.7954	11.4065	0.304839	0.276531	0.151544
	wSSD	17.595	15.8906	8.78101	-0.28921	-0.243054	0.225421
	Hc	11.7737	15.0942	15.621	0.236578	0.178214	0.270502
	LAImax	18.6502	21.2646	12.2732	-0.297755	-0.273419	0.269234
PC5	GPPsat	2.69304	3.42083	9.55758	0.0992564	0.0855137	0.126313	6.09708	5.43282	0.827132	65.3307
	wLMA	20.9171	21.2118	15.2294	0.276622	0.256843	0.11001
	wNmass	18.4968	19.3282	14.0455	0.260127	0.249895	0.101398
	wSSD	2.85528	2.90041	6.21446	0.102202	0.0629973	0.120925
	Hc	35.8091	29.4828	17.0003	-0.361937	-0.303112	0.148645
	LAImax	19.2287	14.6755	12.9296	0.265223	0.217875	0.13191
PC6	GPPsat	59.9175	56.9941	10.2277	-0.344222	-0.203656	0.310795	3.29588	2.93967	0.586746	65.3307
	wLMA	0.376097	0.940849	6.51151	-0.0272717	0.0371213	0.0632712
	wNmass	13.0382	13.3385	8.2568	0.160572	0.121028	0.151048
	wSSD	3.10931	2.78848	2.77174	-0.078414	-0.00910888	0.0781927
	Hc	6.43979	5.90684	8.39845	0.112849	-0.0258431	0.121769
	LAImax	17.1191	17.2007	9.1465	0.183993	0.121375	0.168696
Forest sites
	Variable	Contribution [%]			Loading			Explained variance (R2)			Retention [%]
		value	median	std	value	median	std	value	median	std
PC1	GPPsat	25.4559	25.1297	2.72352	0.857464	0.860415	0.038972	48.1384	48.4822	3.81443	100
	wLMA	17.6346	18.0737	3.66246	-0.713681	-0.724826	0.0803867
	wNmass	18.5761	18.7026	3.20673	0.732485	0.742907	0.0752562
	wSSD	8.53402	8.95363	4.41162	0.496476	0.507855	0.162253
	Hc	20.8269	20.4446	2.34186	0.775594	0.773662	0.0478536
	LAImax	8.97239	9.18193	3.33919	0.509068	0.51587	0.0964977
PC2	GPPsat	6.38417	5.56268	3.74156	0.294935	0.208418	0.283662	22.7089	22.7471	2.54734	99.7996
	wLMA	0.0587963	0.788597	2.40402	0.0283041	0.0765015	0.137586
	wNmass	19.2214	19.2921	6.37761	-0.51176	-0.394429	0.519551
	wSSD	33.3339	30.3966	10.2069	-0.673933	-0.45017	0.646995
	Hc	1.27479	1.39477	2.96688	0.131793	0.0835429	0.166491
	LAImax	39.7269	40.1558	10.0526	0.735726	0.689257	0.714771
PC3	GPPsat	0.00337618	1.02634	3.58957	0.00465864	-0.00123714	0.128676	10.7138	11.3387	1.52361	26.6533
	wLMA	66.9666	48.8432	25.1567	0.656108	0.577938	0.21453
	wNmass	0.00185764	1.87607	4.21504	-0.00345563	-0.000116703	0.156585
	wSSD	7.86326	9.16354	21.6161	0.224827	0.187606	0.300416
	Hc	23.3846	19.305	17.9201	0.387714	0.34885	0.241026
	LAImax	1.78033	3.53012	9.15077	0.106979	0.0821756	0.213585
PC4	GPPsat	1.42575	2.3685	7.11064	-0.0863271	0.00169402	0.154729	8.71162	8.2214	1.10831	24.2485
	wLMA	0.598987	9.47418	16.5745	-0.0559543	0.213242	0.174219
	wNmass	10.399	6.23582	7.68901	-0.233142	-0.0464604	0.202357
	wSSD	45.0846	30.1213	17.6826	0.485444	0.325303	0.344304
	Hc	16.1217	19.619	20.9228	-0.290289	-0.00859376	0.345526
	LAImax	26.3699	16.9914	11.3547	0.371261	0.233063	0.273744
PC5	GPPsat	19.925	18.0527	16.0369	0.276153	0.23743	0.180723	6.37894	5.6167	0.974527	19.2385
	wLMA	14.6476	12.4346	14.9085	0.236773	0.201312	0.118807
	wNmass	23.7186	19.2168	14.7566	0.301297	0.226115	0.202883
	wSSD	1.48932	3.01891	11.8001	-0.0754994	-0.0173669	0.171056
	Hc	38.1473	26.3728	18.5535	-0.382104	-0.28972	0.199722
	LAImax	2.07215	3.3852	7.63816	0.0890555	0.0749928	0.122756
PC6	GPPsat	46.8057	41.7873	15.4845	-0.30665	-0.231345	0.24507	3.34839	2.94211	0.60778	19.2385
	wLMA	0.0934467	1.29807	7.16729	-0.0137017	0.0407691	0.067
	wNmass	28.083	29.0709	12.5991	0.237528	0.205559	0.196825
	wSSD	3.69493	3.18227	4.602	-0.0861582	-0.0445893	0.0870055
	Hc	0.244639	1.05382	6.54188	0.0221695	-0.000947723	0.079529
	LAImax	21.0783	20.0651	8.06169	0.205784	0.17539	0.158993
Evergreen needle-forest sites
	Variable	Contribution [%]			Loading			Explained variance (R2)			Retention [%]
		value	median	std	value	median	std	value	median	std
PC1	GPPsat	31.8015	30.1333	5.02942	0.852371	0.856077	0.0885693	38.0767	40.0571	3.99897	99.7996
	wLMA	10.8703	11.034	5.73634	-0.498341	-0.51443	0.214383
	wNmass	1.06555	2.86995	3.98555	-0.156024	-0.184983	0.278248
	wSSD	8.8348	8.65667	6.17385	-0.449266	-0.432383	0.328428
	Hc	15.2135	15.3925	6.78218	0.589549	0.613154	0.14795
	LAImax	32.2143	30.0407	4.08183	0.857886	0.85206	0.0913099
PC2	GPPsat	4.76582	3.2424	5.85938	0.241703	0.159786	0.22963	20.4304	22.178	2.70429	30.8617
	wLMA	21.0664	22.0708	14.5552	0.50817	0.53495	0.280011
	wNmass	17.5444	27.2638	18.5824	0.463749	0.365315	0.58425
	wSSD	32.2544	24.363	12.9041	0.628794	0.564208	0.23765
	Hc	23.564	13.8602	11.9651	0.53745	0.42489	0.217506
	LAImax	0.804997	1.8176	3.85258	0.099337	0.119784	0.186254
PC3	GPPsat	2.99418	2.95929	5.23308	0.175518	0.100199	0.19702	17.1479	16.1632	2.086	9.21844
	wLMA	17.0603	9.87384	18.8537	-0.418962	0.235161	0.342857
	wNmass	69.8774	43.9537	24.1435	0.84791	0.541411	0.604496
	wSSD	2.10083	7.77131	18.7332	-0.14702	0.194588	0.334405
	Hc	4.10837	8.61405	16.1192	-0.205597	0.261421	0.275283
	LAImax	3.85891	2.45637	5.40177	-0.199257	-0.0138383	0.209523
PC4	GPPsat	0.147983	3.558	5.80969	-0.0315848	0.106689	0.165621	11.2355	10.6245	1.40561	4.80962
	wLMA	30.4883	22.9444	19.6315	0.453354	0.246055	0.374114
	wNmass	2.92033	4.67256	9.77329	0.14031	0.0359868	0.229933
	wSSD	56.3849	33.8473	19.2165	-0.616528	0.173818	0.454488
	Hc	6.75394	12.753	19.1657	0.213378	-0.152781	0.340801
	LAImax	3.30454	4.87321	8.94481	-0.149254	0.138856	0.18608
PC5	GPPsat	12.7994	7.63429	12.045	0.264983	0.182127	0.155376	9.14312	7.75315	1.38141	4.40882
	wLMA	20.4564	17.4571	16.7807	0.334995	0.25625	0.215878
	wNmass	0.485103	3.91469	8.28503	0.051587	0.0394816	0.176556
	wSSD	0.0145904	10.0756	15.8158	-0.00894656	-0.0108284	0.269577
	Hc	50.2025	34.0056	19.3908	-0.52479	-0.365737	0.253744
	LAImax	16.042	12.4317	12.3313	0.296655	0.231705	0.156639
PC6	GPPsat	47.4911	45.8592	11.3015	-0.336188	-0.258237	0.245785	3.96645	3.19984	1.03849	4.40882
	wLMA	0.0582317	1.3148	4.854	-0.0117722	0.0208136	0.0757806
	wNmass	8.1072	8.44243	6.77499	0.138903	0.110498	0.11292
	wSSD	0.410459	0.996458	3.11653	-0.0312544	-0.0123492	0.0651577
	Hc	0.157753	0.862759	5.93606	0.019376	0.00919168	0.0783156
	LAImax	43.7752	41.0202	10.9369	0.322768	0.253531	0.220433
