# Supplementary material for: Leaf-level coordination principles propagate to the ecosystem scale
Source: Nat Commun. 2023 Jul 4;14:3948. doi: 10.1038/s41467-023-39572-5 (PMC10319885; doi:10.1038/s41467-023-39572-5)
Supplement: Supplementary file 5 — Supplementary Data 3 [file 41467_2023_39572_MOESM5_ESM.xlsx]

## Sheet: Sheet1
All sites
	Variable	Contribution [%]			Loading			Explained variance (R2)			Retention [%]
		value	median	std	value	median	std	value	median	std
PC1	PNUE	1.99813	9.3846	9.36652	-0.193141	-0.00559723	0.473307	31.1152	33.6	2.10472	100
	Gsmax	29.75	26.3607	12.2325	0.745255	0.731425	0.251688
	WUEt	21.7408	19.942	9.90277	0.637088	0.555162	0.559737
	Hc	30.2846	24.6258	11.1241	0.751922	0.695651	0.540586
	EF	14.864	19.7899	12.3808	0.52678	0.630641	0.334503
	Ta	1.36254	1.80843	3.67206	-0.159491	-0.117768	0.241485
PC2	PNUE	24.406	17.3313	12.3477	0.651418	0.441597	0.465841	28.9782	28.2764	1.77937	99.3988
	Gsmax	16.515	18.256	14.5073	0.535859	0.543612	0.2641
	WUEt	16.9398	16.8195	11.7106	-0.542707	-0.214876	0.553247
	Hc	8.6746	12.8819	13.4932	-0.388361	-0.0625629	0.512428
	EF	31.7766	24.9332	14.3531	0.743301	0.644557	0.321746
	Ta	1.68803	2.04114	4.57495	0.171317	0.0653125	0.247353
PC3	PNUE	4.89067	6.69188	8.04579	0.222414	0.164319	0.274141	16.8579	16.7295	1.11794	15.4309
	Gsmax	0.230197	0.973493	2.5029	-0.0482534	-0.0135843	0.135861
	WUEt	4.59151	3.70328	5.94968	0.215504	0.158924	0.199401
	Hc	3.89053	2.76746	4.8751	0.198373	0.142135	0.165966
	EF	1.26284	1.5721	4.08182	-0.113019	-0.0496516	0.167305
	Ta	85.1342	79.9174	15.644	0.927961	0.899227	0.176942
PC4	PNUE	68.5325	61.0464	12.5433	0.69881	0.628691	0.233544	11.876	10.9996	1.40694	15.2305
	Gsmax	2.55449	2.21769	3.59383	-0.134916	-0.114152	0.0989281
	WUEt	8.74606	9.2261	12.0439	0.249642	0.249111	0.146931
	Hc	3.86348	3.54323	7.82688	0.165921	0.143586	0.148481
	EF	4.51711	3.51867	3.95974	-0.179408	-0.147294	0.101669
	Ta	11.7864	12.3484	11.5396	-0.289802	-0.189626	0.283808
PC5	PNUE	0.0646776	1.0308	8.53184	-0.0162381	0.0263377	0.118452	6.79465	6.55342	1.19659	15.2305
	Gsmax	2.12546	4.54793	8.78498	0.0930863	0.0129973	0.17187
	WUEt	44.6803	38.714	12.1809	0.426793	0.365004	0.334644
	Hc	53.0584	46.2702	11.9749	-0.465089	-0.376391	0.387033
	EF	0.0432658	3.18367	9.06506	0.013281	0.00497998	0.159604
	Ta	0.0278605	0.643845	3.38614	0.0106575	0.0188753	0.0802743
PC6	PNUE	0.108024	0.320118	1.58991	-0.0168452	-0.00276397	0.0447598	4.37802	3.7042	0.723814	15.2305
	Gsmax	48.8249	44.9124	9.23703	-0.358125	-0.301923	0.219305
	WUEt	3.30149	5.46633	7.49872	0.0931258	0.0813362	0.116739
	Hc	0.228417	3.98312	10.176	0.0244951	0.0244108	0.128216
	EF	47.5362	43.6418	9.46808	0.353368	0.295511	0.219762
	Ta	0.000961804	0.176179	0.673282	0.00158949	0.00568275	0.0317235
Forest sites
	Variable	Contribution [%]			Loading			Explained variance (R2)			Retention [%]
		value	median	std	value	median	std	value	median	std
PC1	PNUE	0.831144	2.50427	5.70463	0.13252	0.145086	0.297025	35.2156	37.0633	2.57245	99.7996
	Gsmax	37.5841	34.7232	3.39803	0.891139	0.876736	0.0471413
	WUEt	1.4947	2.06641	4.25161	0.177713	0.178648	0.240984
	Hc	25.4445	23.2754	7.43627	0.73323	0.721505	0.142735
	EF	32.8324	31.1182	5.91199	0.832903	0.835531	0.0907549
	Ta	1.81309	2.64353	3.81627	0.195728	0.213627	0.221472
PC2	PNUE	31.4018	24.5757	11.1467	-0.685416	-0.45705	0.595448	24.9346	25.054	2.15294	61.9238
	Gsmax	0.753778	1.02684	3.16957	-0.106194	0.0593115	0.175981
	WUEt	41.8702	40.7307	10.3133	0.79146	0.777382	0.709056
	Hc	15.539	15.1141	10.7173	0.482157	0.436103	0.454177
	EF	10.0673	9.26883	8.68035	-0.38809	-0.174683	0.401867
	Ta	0.367868	2.94841	7.26912	0.0741861	0.136888	0.258858
PC3	PNUE	0.21578	10.022	16.7941	0.0462273	0.191773	0.359904	16.5057	16.6459	1.22346	4.60922
	Gsmax	1.39307	1.82427	4.29498	-0.117457	-0.0892654	0.166552
	WUEt	0.133371	3.10442	8.52485	0.0363433	0.108877	0.232581
	Hc	2.42761	1.8832	3.55914	-0.155054	-0.119133	0.13097
	EF	0.0333325	0.727129	2.64064	0.0181688	0.0106447	0.132486
	Ta	95.7968	74.8513	20.4662	0.974021	0.862972	0.483464
PC4	PNUE	62.248	46.6808	18.0765	0.701748	0.574359	0.197116	13.1852	12.1527	1.61109	4.20842
	Gsmax	0.558918	1.1377	4.52994	-0.0664956	-0.0441088	0.136581
	WUEt	33.7548	28.5514	13.4617	0.516756	0.441082	0.1705
	Hc	0.0446141	1.56791	9.56733	0.0187869	0.00551939	0.182312
	EF	3.01506	1.70628	3.67873	-0.154442	-0.104162	0.109246
	Ta	0.378682	11.5199	15.6496	-0.0547338	-0.102547	0.340749
PC5	PNUE	4.15766	4.54906	9.8499	0.123638	0.0910251	0.154993	6.12775	5.80238	1.66792	3.40681
	Gsmax	25.4022	21.7224	14.5125	-0.305606	-0.180747	0.278419
	WUEt	14.8117	9.97862	8.82862	-0.233361	-0.0051048	0.193465
	Hc	54.6441	42.9229	19.9297	0.448227	0.180345	0.362614
	EF	0.587418	6.53238	21.3741	-0.0464729	-0.0297149	0.232039
	Ta	0.397023	1.1842	3.83601	0.0382062	0.0106929	0.0968034
PC6	PNUE	1.14562	1.26109	3.19235	-0.0526398	-0.00986946	0.0716912	4.03123	3.18416	0.902874	3.40681
	Gsmax	34.308	34.4571	14.3329	-0.288066	-0.194358	0.252131
	WUEt	7.93528	10.042	7.474	0.13854	0.117511	0.133293
	Hc	1.90012	6.47047	17.3371	-0.067793	-0.0480458	0.167579
	EF	53.4645	44.8583	19.7337	0.359606	0.20661	0.255598
	Ta	1.2465	0.880449	2.10393	-0.0549086	-0.00887609	0.0604736
Evergreen needle-forest sites
	Variable	Contribution [%]			Loading			Explained variance (R2)			Retention [%]
		value	median	std	value	median	std	value	median	std
PC1	PNUE	11.5793	11.0066	6.45193	-0.494335	-0.48988	0.228967	35.1729	36.5146	2.87444	92.7856
	Gsmax	23.9482	24.7457	8.52145	0.710913	0.743085	0.186082
	WUEt	23.0077	21.5627	7.32628	0.696813	0.693862	0.179822
	Hc	29.3797	27.9161	9.5033	0.787414	0.78598	0.19482
	EF	7.86504	9.54078	8.02689	0.407409	0.449209	0.280313
	Ta	4.22001	4.78943	6.25867	0.298426	0.319952	0.21557
PC2	PNUE	10.228	9.5019	12.0194	0.384414	0.349252	0.29867	24.0801	25.5122	3.15944	53.9078
	Gsmax	10.4646	8.59502	11.7716	0.388837	0.349058	0.271482
	WUEt	9.50379	9.20207	9.77115	-0.370556	-0.335215	0.3459
	Hc	9.84161	9.2091	9.71632	-0.377084	-0.351291	0.33991
	EF	43.1965	37.2719	12.9158	0.790004	0.744067	0.364787
	Ta	16.7655	14.4327	13.5709	0.492168	0.465641	0.32959
PC3	PNUE	3.94676	22.4578	25.269	0.187476	0.469835	0.308644	14.8423	16.1208	1.68399	8.81764
	Gsmax	17.0493	8.01697	10.6355	-0.389655	-0.0924532	0.321929
	WUEt	4.20933	8.78892	11.9438	0.193612	0.268463	0.25293
	Hc	1.74291	1.33926	5.41692	0.124584	0.0276275	0.173855
	EF	5.97436	1.59069	10.0718	-0.23066	-0.0540787	0.236606
	Ta	67.0773	38.5642	28.1968	0.772883	0.447683	0.548003
PC4	PNUE	65.7897	37.1043	22.0263	0.735441	0.499261	0.235284	13.7021	11.7192	1.78025	7.01403
	Gsmax	4.13662	7.83064	12.6973	0.184413	0.0536991	0.283669
	WUEt	22.7749	12.2266	15.0554	0.43271	0.274879	0.236814
	Hc	0.213124	1.8941	8.83991	0.0418586	0.0740569	0.173918
	EF	0.877634	3.37019	7.74738	-0.0849426	-0.097492	0.189024
	Ta	6.20802	20.7833	19.377	-0.225915	-0.0918097	0.410261
PC5	PNUE	8.05837	5.24923	9.80242	0.174434	0.140534	0.125489	6.29311	6.73909	1.47488	6.01202
	Gsmax	0.593987	10.3475	12.5049	0.0473584	-0.0963589	0.226452
	WUEt	38.2354	18.1367	14.3107	-0.379963	-0.181776	0.275438
	Hc	51.898	27.1173	19.6491	0.442674	0.285894	0.254588
	EF	1.15964	20.8095	15.4262	-0.0661712	0.17435	0.283317
	Ta	0.0545944	4.53376	9.45268	-0.0143576	-0.0655449	0.180718
PC6	PNUE	0.397864	2.01329	4.93886	0.0375594	0.0611468	0.0679504	5.90952	3.28353	1.19809	6.01202
	Gsmax	43.8072	26.1641	13.4153	-0.394116	-0.173394	0.224292
	WUEt	2.26891	17.1986	11.9759	0.0896934	-0.111288	0.177296
	Hc	6.92461	21.9459	19.958	0.156693	0.184043	0.180254
	EF	40.9268	19.8846	14.1605	0.380939	0.122839	0.199068
	Ta	5.67457	1.47443	6.51911	-0.141846	-0.00739758	0.101111
All sites - PNUEarea variant
	Variable	Contribution [%]			Loading			Explained variance (R2)			Retention [%]
		value	median	std	value	median	std	value	median	std
PC1	PNUEarea	21.999	21.7537	2.39773	0.797669	0.803659	0.0615625	41.3185	42.0341	3.20223	100
	LAImax	19.4632	18.9418	2.50688	0.750288	0.753053	0.0534718
	Gsmax	19.3631	19.7632	3.13544	0.748358	0.763732	0.0903712
	WUEt	10.8832	10.6445	3.79109	0.561048	0.560974	0.11082
	Hc	14.2794	14.1339	3.85462	0.642652	0.648643	0.10273
	EF	13.5394	14.0257	4.12016	0.625778	0.646211	0.11474
	Ta	0.472789	0.654341	1.20618	-0.116938	-0.120929	0.13768
PC2	PNUEarea	5.81776	5.51083	3.06722	-0.3111	-0.113864	0.312486	23.7654	24.1816	2.65388	98.998
	LAImax	8.47666	8.16815	3.69203	0.375521	0.246541	0.381648
	Gsmax	11.7565	10.3611	4.42659	-0.442242	-0.236975	0.432384
	WUEt	28.2765	27.5655	6.36794	0.685858	0.582021	0.682704
	Hc	16.2831	16.1027	6.19341	0.520463	0.379597	0.527405
	EF	28.8199	27.0999	6.38899	-0.692417	-0.477159	0.676148
	Ta	0.569667	1.93441	4.23073	-0.0973491	0.118315	0.204495
All sites - APAR_N variant
	Variable	Contribution [%]			Loading			Explained variance (R2)			Retention [%]
		value	median	std	value	median	std	value	median	std
PC1	APAR_N	16.187	16.3421	3.6127	0.658909	0.6691	0.108262	38.3166	38.7944	3.42244	100
	LAImax	22.1925	21.4931	3.96608	0.771517	0.773582	0.0772037
	Gsmax	19.1443	19.5399	4.9007	0.716577	0.732359	0.138801
	WUEt	12.0984	11.9204	5.49474	0.569649	0.576624	0.144154
	Hc	16.6803	16.5252	4.70737	0.668874	0.677231	0.115242
	EF	13.1416	13.5276	5.49471	0.593699	0.615073	0.171945
	Ta	0.555923	0.742589	1.49475	-0.12211	-0.121399	0.14947
PC2	APAR_N	7.65331	6.36934	5.50256	-0.355504	-0.144985	0.363982	23.5908	24.2776	2.88278	98.7976
	LAImax	7.20751	6.87163	4.28461	0.344995	0.236187	0.345733
	Gsmax	12.8085	11.7547	7.23371	-0.459906	-0.220446	0.468584
	WUEt	28.0574	27.0522	8.02243	0.680681	0.596347	0.658915
	Hc	14.563	14.1216	6.67572	0.490394	0.374852	0.482797
	EF	29.6861	28.6238	8.29526	-0.700159	-0.482533	0.693495
	Ta	0.0242451	1.28215	3.56922	0.0200093	0.112599	0.176611
All sites - WUEet variant
	Variable	Contribution [%]			Loading			Explained variance (R2)			Retention [%]
		value	median	std	value	median	std	value	median	std
PC1	PNUE	5.06036	5.5602	6.4322	0.304097	0.31911	0.231125	30.4574	31.6448	1.74091	100
	Gsmax	44.3175	41.4521	4.95656	0.899932	0.890579	0.0565882
	WUEet	3.33003	2.19425	2.56198	-0.246687	-0.196064	0.166105
	Hc	3.88903	4.41983	6.7644	0.266589	0.27286	0.265295
	EF	43.348	40.6113	5.00828	0.890034	0.880955	0.0595268
	Ta	0.0550443	1.40182	3.44623	0.031716	-0.0185752	0.229809
PC2	PNUE	36.1837	34.3526	10.9615	0.69829	0.471092	0.677513	22.4599	22.8647	1.73414	27.2545
	Gsmax	2.46521	2.41453	5.35422	-0.182266	0.0912943	0.224656
	WUEet	5.99503	6.26567	7.79878	-0.284233	-0.111454	0.333556
	Hc	34.407	31.208	13.5993	-0.68093	-0.283886	0.655838
	EF	0.200989	1.20524	4.71263	0.0520434	0.0911393	0.185434
	Ta	20.7481	19.5586	13.0342	0.528772	0.375428	0.468705
All sites - uWUE variant
	Variable	Contribution [%]			Loading			Explained variance (R2)			Retention [%]
		value	median	std	value	median	std	value	median	std
PC1	PNUE	0.269313	2.30682	6.52229	0.0714295	0.118122	0.299735	31.5752	33.0427	2.27379	100
	Gsmax	40.9376	35.4034	7.75549	0.880664	0.847814	0.158687
	uWUE	0.780052	4.56987	7.66843	0.121566	0.0931095	0.377491
	Hc	15.1427	16.0512	9.99347	0.535613	0.556005	0.390474
	EF	38.3186	34.5826	8.37094	0.852028	0.832011	0.181879
	Ta	4.55165	3.61384	4.78125	0.293652	0.259093	0.225204
PC2	PNUE	21.098	18.6113	10.1042	-0.578027	-0.366092	0.521859	26.394	26.458	2.12199	92.5852
	Gsmax	1.90884	4.11255	9.05011	-0.173865	0.197824	0.301022
	uWUE	39.546	32.1011	11.0013	0.79137	0.646844	0.639153
	Hc	31.3536	28.568	12.73	0.704647	0.675532	0.588172
	EF	5.69346	7.58556	9.47335	-0.300273	0.211939	0.367204
	Ta	0.400132	2.38722	5.73297	-0.079603	0.104002	0.250348
