# Supplementary material for: Leaf-level coordination principles propagate to the ecosystem scale
Source: Nat Commun. 2023 Jul 4;14:3948. doi: 10.1038/s41467-023-39572-5 (PMC10319885; doi:10.1038/s41467-023-39572-5)
Supplement: Supplementary file 6 — Supplementary Data 4 [file 41467_2023_39572_MOESM6_ESM.xlsx]

## Sheet: Tabelle1
Site	Reference
AT-Neu	Wohlfahrt, G., Hammerle, A., Haslwanter, A., Bahn, M., Tappeiner, U., & Cernusca, A. (2008). Seasonal and inter-annual variability of the net ecosystem CO2 exchange of a temperate mountain grassland: Effects of weather and management. Journal of Geophysical Research: Atmospheres, 113(D8). https://doi.org/10.1029/2007JD009286
AU-ASM	Cleverly, J., Boulain, N., Villalobos-Vega, R., Grant, N., Faux, R., Wood, C., Cook, P. G., Yu, Q., Leigh, A. and Eamus, D. (2013). Dynamics of component carbon fluxes in a semi-arid Acacia woodland, central Australia, J. Geophys. Res. Biogeosci., 118(3), 1168–1185.
AU-Cpr	Meyer, W. S., Kondrlovà, E., & Koerber, G. R. (2015). Evaporation of perennial semi-arid woodland in southeastern Australia is adapted for irregular but common dry periods. Hydrological Processes, 29(17), 3714–3726. https://doi.org/10.1002/hyp.10467; Bloomfield, K. J., Cernusak, L. A., Eamus, D., Ellsworth, D. S., Colin Prentice, I., Wright, I. J., Boer, M. M., Bradford, M. G., Cale, P., Cleverly…
AU-Wom	Arndt, S., Hinko-Najera, N., Griebel, A., Beringer, J., & Livesley, S. J. (2016). FLUXNET2015 AU-Wom Wombat. FluxNet; University of Melbourne, School of Ecosystem and Forest Sciences. https://doi.org/10.18140/FLX/1440207
BE-Bra	Seasonal changes in photosynthesis, respiration and NEE of a mixed temperate forest. (n.d.). OpenAIRE - Explore. Retrieved May 6, 2022, from https://explore.openaire.eu/search/publication?pid=10.1016%2Fj.agrformet.2004.05.002
BE-Vie	Aubinet, M., Chermanne, B., Vandenhaute, M., Longdoz, B., Yernaux, M., & Laitat, E. (2001). Long term carbon dioxide exchange above a mixed forest in the Belgian Ardennes. Agricultural and Forest Meteorology., 108(4), 293–315. https://doi.org/10.1016/s0168-1923(01)00244-1
BR-Ma2	Araújo, A. C., Nobre, A. D., Kruijt, B., Elbers, J. A., Dallarosa, R., Stefani, P., von Randow, C., Manzi, A. O., Culf, A. D., Gash, J. H. C., Valentini, R., & Kabat, P. (2002). Comparative measurements of carbon dioxide fluxes from two nearby towers in a central Amazonian rainforest: The Manaus LBA site. Journal of Geophysical Research: Atmospheres, 107(D20), LBA 58-1-LBA 58-20. https://doi.org/…
BR-Sa1	Saleska, S. R., Miller, S. D., Matross, D. M., Goulden, M. L., Wofsy, S. C., da Rocha, H. R., de Camargo, P. B., Crill, P., Daube, B. C., de Freitas, H. C., Hutyra, L., Keller, M., Kirchhoff, V., Menton, M., Munger, J. W., Pyle, E. H., Rice, A. H., & Silva, H. (2003). Carbon in Amazon Forests: Unexpected Seasonal Fluxes and Disturbance-Induced Losses. Science, 302(5650), 1554–1557. https://doi.or…
CA-Ca1	Humphreys, E. R., Black, T. A., Morgenstern, K., Cai, T., Drewitt, G. B., Nesic, Z., & Trofymow, J. A. (2006). Carbon dioxide fluxes in coastal Douglas-fir stands at different stages of development after clearcut harvestin. Agricultural and Forest Meteorology., 140(1–4), 6–22. https://doi.org/10.1016/j.agrformet.2006.03.018
CA-Ca2	Humphreys, E. R., Black, T. A., Morgenstern, K., Cai, T., Drewitt, G. B., Nesic, Z., & Trofymow, J. A. (2006). Carbon dioxide fluxes in coastal Douglas-fir stands at different stages of development after clearcut harvestin. Agricultural and Forest Meteorology., 140(1–4), 6–22. https://doi.org/10.1016/j.agrformet.2006.03.019
CA-Ca3	Humphreys, E. R., Black, T. A., Morgenstern, K., Cai, T., Drewitt, G. B., Nesic, Z., & Trofymow, J. A. (2006). Carbon dioxide fluxes in coastal Douglas-fir stands at different stages of development after clearcut harvestin. Agricultural and Forest Meteorology., 140(1–4), 6–22. https://doi.org/10.1016/j.agrformet.2006.03.020
CA-Gro	Pejam, M. R., Arain, M. A., & McCaughey, J. H. (2006). Energy and water vapour exchanges over a mixedwood boreal forest in Ontario, Canada. Hydrological Processes, 20(17), 3709–3724. https://doi.org/10.1002/hyp.6384
CA-Let	Özmeriç, N. (2002). Localized alveolar bone necrosis following the use of an arsenical paste: A case report. International Endodontic Journal, 35(3), 295–299. https://doi.org/10.1046/j.1365-2591.2002.00491.x
CA-Man	Dunn, A. L., Barford, C. C., Wofsy, S. C., Goulden, M. L., & Daube, B. C. (2007). A long-term record of carbon exchange in a boreal black spruce forest: Means, responses to interannual variability, and decadal trends. Global Change Biology, 13(3), 577–590. https://doi.org/10.1111/j.1365-2486.2006.01221.x
CA-Mer	Lafleur, P. M., Roulet, N. T., Bubier, J. L., Frolking, S., & Moore, T. R. (2003). Interannual variability in the peatland-atmosphere carbon dioxide exchange at an ombrotrophic bog: CARBON BALANCE AT AN OMBROTROPHIC BOG. Global Biogeochemical Cycles, 17(2), n/a-n/a. https://doi.org/10.1029/2002GB001983
CA-NS1	Goulden, M. L., Winston, G. C., McMILLAN, A. M. S., Litvak, M. E., Read, E. L., Rocha, A. V., & Rob Elliot, J. (2006). An eddy covariance mesonet to measure the effect of forest age on land–atmosphere exchange. Global Change Biology, 12(11), 2146–2162. https://doi.org/10.1111/j.1365-2486.2006.01251.x
CA-NS2	Goulden, M. L., Winston, G. C., McMILLAN, A. M. S., Litvak, M. E., Read, E. L., Rocha, A. V., & Rob Elliot, J. (2006). An eddy covariance mesonet to measure the effect of forest age on land–atmosphere exchange. Global Change Biology, 12(11), 2146–2162. https://doi.org/10.1111/j.1365-2486.2006.01251.x
CA-NS3	Goulden, M. L., Winston, G. C., McMILLAN, A. M. S., Litvak, M. E., Read, E. L., Rocha, A. V., & Rob Elliot, J. (2006). An eddy covariance mesonet to measure the effect of forest age on land–atmosphere exchange. Global Change Biology, 12(11), 2146–2162. https://doi.org/10.1111/j.1365-2486.2006.01251.x
CA-NS5	Goulden, M. L., Winston, G. C., McMILLAN, A. M. S., Litvak, M. E., Read, E. L., Rocha, A. V., & Rob Elliot, J. (2006). An eddy covariance mesonet to measure the effect of forest age on land–atmosphere exchange. Global Change Biology, 12(11), 2146–2162. https://doi.org/10.1111/j.1365-2486.2006.01251.x
CA-NS6	Goulden, M. L., Winston, G. C., McMILLAN, A. M. S., Litvak, M. E., Read, E. L., Rocha, A. V., & Rob Elliot, J. (2006). An eddy covariance mesonet to measure the effect of forest age on land–atmosphere exchange. Global Change Biology, 12(11), 2146–2162. https://doi.org/10.1111/j.1365-2486.2006.01251.x
CA-NS7	Goulden, M. L., Winston, G. C., McMILLAN, A. M. S., Litvak, M. E., Read, E. L., Rocha, A. V., & Rob Elliot, J. (2006). An eddy covariance mesonet to measure the effect of forest age on land–atmosphere exchange. Global Change Biology, 12(11), 2146–2162. https://doi.org/10.1111/j.1365-2486.2006.01251.x
CA-Oas	Black, T. A., Den Hartog, G., Neumann, H. H., Blanken, P. d., Yang, P. c., Russell, C., Nesic, Z., Lee, X., Chen, S. G., Staebler, R., & Novak, M. D. (1996). Annual cycles of water vapour and carbon dioxide fluxes in and above a boreal aspen forest. Global Change Biology, 2(3), 219–229. https://doi.org/10.1111/j.1365-2486.1996.tb00074.x
CA-Obs	Krishnan, P., Black, T.A., Barr, A.G., Gaumont-Guay, D., Grant, N., Nesic, Z. (2008). Factors controlling the interannual variability in the carbon balance of a southern boreal black spruce forest. Journal of Geophysical. Research. 113, D09109, doi:10.1029/2007JD008965.
CA-Ojp	Baldocchi, D., Vogel, C. A., & Hall, B. (1997). Seasonal variation of energy and water vapor exchange rates above and below a boreal jack pine forest canopy. https://doi.org/10.1029/96JD03325
CA-Qfo	Bergeron, O., Margolis, H. A., Black, T. A., Coursolle, C., Dunn, A. L., Barr, A. G., & Wofsy, S. C. (2007). Comparison of carbon dioxide fluxes over three boreal black spruce forests in Canada. Global Change Biology, 13(1), 89–107. https://doi.org/10.1111/j.1365-2486.2006.01281.x
CA-SF1	Mkhabela, M. S., Amiro, B. D., Barr, A. G., Black, T. A., Hawthorne, I., Kidston, J., McCaughey, J. H., Orchansky, A. L., Nesic, Z., Sass, A., Shashkov, A., & Zha, T. (2009). Comparison of carbon dynamics and water use efficiency following fire and harvesting in Canadian boreal forests. Agricultural and Forest Meteorology, 149(5), 783–794. https://doi.org/10.1016/j.agrformet.2008.10.025
CA-SF2	Mkhabela, M. S., Amiro, B. D., Barr, A. G., Black, T. A., Hawthorne, I., Kidston, J., McCaughey, J. H., Orchansky, A. L., Nesic, Z., Sass, A., Shashkov, A., & Zha, T. (2009). Comparison of carbon dynamics and water use efficiency following fire and harvesting in Canadian boreal forests. Agricultural and Forest Meteorology, 149(5), 783–794. https://doi.org/10.1016/j.agrformet.2008.10.026
CA-SF3	Mkhabela, M. S., Amiro, B. D., Barr, A. G., Black, T. A., Hawthorne, I., Kidston, J., McCaughey, J. H., Orchansky, A. L., Nesic, Z., Sass, A., Shashkov, A., & Zha, T. (2009). Comparison of carbon dynamics and water use efficiency following fire and harvesting in Canadian boreal forests. Agricultural and Forest Meteorology, 149(5), 783–794. https://doi.org/10.1016/j.agrformet.2008.10.027
CA-SJ1	Howard, E. A., Gower, S. T., Foley, J. A., & Kucharik, C. J. (2004). Effects of logging on carbon dynamics of a jack pine forest in Saskatchewan, Canada. Global Change Biology, 10(8), 1267–1284. https://doi.org/10.1111/j.1529-8817.2003.00804.x
CA-TP1	Peichl, M., & Arain, M. A. (2007). Allometry and partitioning of above- and belowground tree biomass in an age-sequence of white pine forests. Forest Ecology and Management, 253(1–3), 68–80. https://doi.org/10.1016/j.foreco.2007.07.003
CA-TP2	Peichl, M., & Arain, M. A. (2007). Allometry and partitioning of above- and belowground tree biomass in an age-sequence of white pine forests. Forest Ecology and Management, 253(1–3), 68–80. https://doi.org/10.1016/j.foreco.2007.07.004
CA-TP3	Peichl, M., & Arain, M. A. (2007). Allometry and partitioning of above- and belowground tree biomass in an age-sequence of white pine forests. Forest Ecology and Management, 253(1–3), 68–80. https://doi.org/10.1016/j.foreco.2007.07.005
CA-TP4	Peichl, M., & Arain, M. A. (2007). Allometry and partitioning of above- and belowground tree biomass in an age-sequence of white pine forests. Forest Ecology and Management, 253(1–3), 68–80. https://doi.org/10.1016/j.foreco.2007.07.006
CA-WP1	Syed, K.H., Flanagan, L.B., Carlson, P.J., Glenn, A.J. and Van Gaalen, K.E. (2006) Environmental Control of Net Ecosystem CO2 Exchange in a Treed, Moderately Rich Fen in Northern Alberta. Agricultural and Forest Meteorology, 140, 97-114. - References—Scientific Research Publishing. (n.d.). Retrieved May 6, 2022, from https://www.scirp.org/%28S%28czeh2tfqw2orz553k1w0r45%29%29/reference/referencesp…
CH-Cha	Merbold, L., Eugster, W., Stieger, J., Zahniser, M., Nelson, D., & Buchmann, N. (2014). Greenhouse gas budget (CO2, CH4 and N2O) of intensively managed grassland following restoration. Global Change Biology, 20(6), 1913–1928. https://doi.org/10.1111/gcb.12518; Hörtnagl L, Barthel M, Buchmann N, Eugster W, Butterbach-Bahl K, Díaz-Pinés E, Zeeman M, Klumpp K, Kiese R, Burri S, Bahn M, Hammerle Albi…
CH-Dav	Wolf, S., Eugster, W., Ammann, C., Häni, M., Zielis, S., Hiller, R., Stieger, J., Imer, D., Merbold, L., & Buchmann, N. (2013). Contrasting response of grassland versus forest carbon and water fluxes to spring drought in Switzerland. Environmental Research Letters, 8(3), 035007. https://doi.org/10.1088/1748-9326/8/3/035007; Zielis, S., Etzold, S., Zweifel, R., Eugster, W., Haeni, M., & Buchmann, …
CH-Fru	Rogger, J., Hörtnagl, L., Buchmann, N., Eugster, W. (2022) Carbon dioxide fluxes of a mountain grassland: drivers, anomalies and annual budgets. Agricultural and Forest Meteorology, 314, 108801. https://doi.org/10.1016/j.agrformet.2021.108801
CZ-BK1	Sigut, L., Havrankova, K., Jocher, G., Pavelka, M., Janouš, D., Czerny, R., Stanik, K., & Trusina, J. (2016). FLUXNET2015 CZ-BK1 Bily Kriz forest. FluxNet; Global Change Research Institute CAS. https://doi.org/10.18140/FLX/1440143
DE-Hai	Knohl, A., Schulze, E.-D., Kolle, O., & Buchmann, N. (2003). Large carbon uptake by an unmanaged 250-year-old deciduous forest in Central Germany. Agricultural and Forest Meteorology, 118(3), 151–167. https://doi.org/10.1016/S0168-1923(03)00115-1
DE-Tha	Bernhofer, C., Aubinet, M., Clement, R., Grelle, A., Grünwald, T., Ibrom, A., Jarvis, P., Rebmann, C., Schulze, E. D., & Tenhunen, J. (2003). Spruce Forests (Norway and Sitka Spruce, including Douglas Fir): Carbon and water fluxes, balances, ecological and ecophysiological determinants. Fluxes of Carbon, Water and Energy of European Forests, 99–123.
DE-Wet	Anthoni, P. M., Knohl, A., Rebmann, C., Freibauer, A., Mund, M., Ziegler, W., Kolle, O., & Schulze, E.-D. (2004). Forest and agricultural land-use-dependent CO2 exchange in Thuringia, Germany. Global Change Biology, 10(12), 2005–2019. https://doi.org/10.1111/j.1365-2486.2004.00863.x
DK-Sor	Pilegaard, K., Hummelshøj, P., Jensen, N. O., & Chen, Z. (2001). Two years of continuous CO2 eddy-flux measurements over a Danish beech forest. Agricultural and Forest Meteorology, 107(1), 29–41. https://doi.org/10.1016/S0168-1923(00)00227-6
ES-LMa	Perez‑Priego, O., El-Madany, T. S., Migliavacca, M., Kowalski, A. S., Jung, M., Carrara, A., Kolle, O., Martín, M. P., Pacheco-Labrador, J., Moreno, G., & Reichstein, M. (2017). Evaluation of eddy covariance latent heat fluxes with independent lysimeter and sapflow estimates in a Mediterranean savannah ecosystem. Agricultural and Forest Meteorology, 236, 87–99. https://doi.org/10.1016/j.agrformet…
FI-Hyy	Suni, T., Rinne, J., Reissell, A., Altimir, N., Keronen, P., Rannik, U., Maso, M. D., Kulmala, M., & Vesala, T. (2003). Long-term measurements of surface fluxes above a Scots pine forest in Hyytiala, southern Finland, 1996-2001. Boreal Environment Research, 8(4), 287–301.
FI-Sod	Thum, T., Aalto, T., Laurila, T., Aurela, M., Kolari, P., & Hari, P. (2007). Parametrization of two photosynthesis models at the canopy scale in a northern boreal Scots pine forest. https://doi.org/10.1111/j.1600-0889.2007.00305.x
FR-Fon	Michelot, A., Eglin, T., Dufrêne, E., Lelarge-Trouverie, C., & Damesin, C. (2011). Comparison of seasonal variations in water-use efficiency calculated from the carbon isotope composition of tree rings and flux data in a temperate forest. Plant, Cell & Environment, 34(2), 230–244. https://doi.org/10.1111/j.1365-3040.2010.02238.x
FR-Hes	Granier, A., Ceschia, E., Damesin, C., Dufrêne, E., Epron, D., Gross, P., Lebaube, S., Le Dantec, V., Le Goff, N., Lemoine, D., Lucot, E., Ottorini, J. M., Pontailler, J. Y., & Saugier, B. (2000). The carbon balance of a young Beech forest. Functional Ecology, 14(3), 312–325. https://doi.org/10.1046/j.1365-2435.2000.00434.x
FR-LBr	Berbigier, P., Bonnefond, J.-M., & Mellmann, P. (2001). CO2 and water vapour fluxes for 2 years above Euroflux forest site. Agricultural and Forest Meteorology, 108(3), 183–197. https://doi.org/10.1016/S0168-1923(01)00240-4
FR-Pue	Rambal, S., Joffre, R., Ourcival, J. M., Cavender-Bares, J., & Rocheteau, A. (2004). The growth respiration component in eddy CO2 flux from a Quercus ilex mediterranean forest. Global Change Biology, 10(9), 1460–1469. https://doi.org/10.1111/j.1365-2486.2004.00819.x
IL-Yat	Grünzweig, J. M., Lin, T., Rotenberg, E., Schwartz, A., & Yakir, D. (2003). Carbon sequestration in arid-land forest. Global Change Biology, 9(5), 791–799. https://doi.org/10.1046/j.1365-2486.2003.00612.x
IT-Col	Valentini, R., De ANGELIS, P., Matteucci, G., Monaco, R., Dore, S., & Mucnozza, G. E. S. (1996). Seasonal net carbon dioxide exchange of a beech forest with the atmosphere. Global Change Biology, 2(3), 199–207. https://doi.org/10.1111/j.1365-2486.1996.tb00072.x
IT-Cp2	Fares, S., Savi, F., Muller, J., Matteucci, G., & Paoletti, E. (2014). Simultaneous measurements of above and below canopy ozone fluxes help partitioning ozone deposition between its various sinks in a Mediterranean Oak Forest. Agricultural and Forest Meteorology, 198–199, 181–191. https://doi.org/10.1016/j.agrformet.2014.08.014
IT-Cpz	Tirone, G., Dore, S., Matteucci, G., Greco, S., & Valentini, R. (2003). Evergreen Mediterranean Forests. Carbon and Water Fluxes, Balances, Ecological and Ecophysiological Determinants. In R. Valentini (Ed.), Fluxes of Carbon, Water and Energy of European Forests (pp. 125–149). Springer. https://doi.org/10.1007/978-3-662-05171-9_7
IT-MBo	Marcolla, B., & Cescatti, A. (2005). Experimental analysis of flux footprint for varying stability conditions in an alpine meadow. Agricultural and Forest Meteorology, 135(1), 291–301. https://doi.org/10.1016/j.agrformet.2005.12.007
IT-Ren	Marcolla, B., Cescatti, A., Montagnani, L., Manca, G., Kerschbaumer, G., & Minerbi, S. (2005). Importance of advection in the atmospheric CO2 exchanges of an alpine forest. Agricultural and Forest Meteorology, 130(3), 193–206. https://doi.org/10.1016/j.agrformet.2005.03.006
IT-Tor	Galvagno, M., Wohlfahrt, G., Cremonese, E., Rossini, M., Colombo, R., Filippa, G., Julitta, T., Manca, G., Siniscalco, C., Cella, U. M. di, & Migliavacca, M. (2013). Phenology and carbon dioxide source/sink strength of a subalpine grassland in response to an exceptionally short snow season. Environmental Research Letters, 8(2), 025008. https://doi.org/10.1088/1748-9326/8/2/025008
MY-PSO	Ito, A., & Oikawa, T. (2002). A simulation model of the carbon cycle in land ecosystems (Sim-CYCLE): A description based on dry-matter production theory and plot-scale validation. Ecological Modelling, 151(2), 143–176. https://doi.org/10.1016/S0304-3800(01)00473-2
NL-Hor	Jacobs, C. M. J., Jacobs, A. F. G., Bosveld, F. C., Hendriks, D. M. D., Hensen, A., Kroon, P. S., Moors, E. J., Nol, L., Schrier-Uijl, A., & Veenendaal, E. M. (2007). Variability of annual CO2 exchange from Dutch grasslands. Biogeosciences, 4(5), 803–816. https://doi.org/10.5194/bg-4-803-2007
NL-Loo	Dolman, A. J., Moors, E. J., & Elbers, J. A. (2002). The carbon uptake of a mid latitude pine forest growing on sandy soil. Agricultural and Forest Meteorology, 111(3), 157–170. https://doi.org/10.1016/S0168-1923(02)00024-2
PT-Mi1	Pereira, J. S., Mateus, J. A., Aires, L. M., Pita, G., Pio, C., David, J. S., Andrade, V., Banza, J., David, T. S., Paço, T. A., & Rodrigues, A. (2007). Net ecosystem carbon exchange in three contrasting Mediterranean ecosystems – the effect of drought. Biogeosciences, 4(5), 791–802. https://doi.org/10.5194/bg-4-791-2007
RU-Fyo	Kurbatova, J., Li, C., Varlagin, A., Xiao, X., & Vygodskaya, N. (2008). Modeling carbon dynamics in two adjacent spruce forests with different soil conditions in Russia. Biogeosciences, 5(4), 969–980. https://doi.org/10.5194/bg-5-969-2008
SE-Deg	Sagerfors, J., Lindroth, A., Grelle, A., Klemedtsson, L., Weslien, P., & Nilsson, M. (2008). Annual CO2 exchange between a nutrient-poor, minerotrophic, boreal mire and the atmosphere. Journal of Geophysical Research - Biogeosciences, 113(G1). https://doi.org/10.1029/2006JG000306
SE-Fla	Valentini, R., Matteucci, G., Dolman, A. J., Schulze, E.-D., Rebmann, C., Moors, E. J., Granier, A., Gross, P., Jensen, N. O., Pilegaard, K., Lindroth, A., Grelle, A., Bernhofer, C., Grünwald, T., Aubinet, M., Ceulemans, R., Kowalski, A. S., Vesala, T., Rannik, Ü., … Jarvis, P. G. (2000). Respiration as the main determinant of carbon balance in European forests. Nature, 404, 861–865. https://doi.…
SE-Nor	Lindroth, A., Holst, J., Heliasz, M., Vestin, P., Lagergren, F., Biermann, T., Cai, Z., & Mölder, M. (2018). Effects of low thinning on carbon dioxide fluxes in a mixed hemiboreal forest. Agricultural and Forest Meteorology, 262, 59–70. https://doi.org/10.1016/j.agrformet.2018.06.021
UK-Gri	Medlyn, B. E., Berbigier, P., Clement, R., Grelle, A., Loustau, D., Linder, S., Sigurdsson, B. D., & McMurtrie, R. E. (2005). Carbon balance of coniferous forests growing in contrasting climates: Model-based analysis. Agricultural and Forest Meteorology, 131, 97–124.
US-Blo	Goldstein, A. H., Hultman, N. E., Fracheboud, J. M., Bauer, M. R., Panek, J. A., Xu, M., Qi, Y., Guenther, A. B., & Baugh, W. (2000). Effects of climate variability on the carbon dioxide, water, and sensible heat fluxes above a ponderosa pine plantation in the Sierra Nevada (CA). Agricultural and Forest Meteorology, 101(2), 113–129. https://doi.org/10.1016/S0168-1923(99)00168-9
US-Dk2	Ellsworth, D. S., Thomas, R., Crous, K. Y., Palmroth, S., Ward, E., Maier, C., DeLucia, E., & Oren, R. (2012). Elevated CO2 affects photosynthetic responses in canopy pine and subcanopy deciduous trees over 10 years: A synthesis from Duke FACE. Global Change Biology, 18(1), 223–242. https://doi.org/10.1111/j.1365-2486.2011.02505.x
US-Dk3	DOI Listing for US-Dk3. (n.d.). AmeriFlux. Retrieved May 6, 2022, from https://ameriflux.lbl.gov/doi/AmeriFlux/US-Dk3/
US-FR2	Heinsch, F. A., Heilman, J. L., McInnes, K. J., Cobos, D. R., Zuberer, D. A., & Roelke, D. L. (2004). Carbon dioxide exchange in a high marsh on the Texas Gulf Coast: Effects of freshwater availability. Agricultural and Forest Meteorology, 125(1), 159–172. https://doi.org/10.1016/j.agrformet.2004.02.007
US-Ha1	Wehr, R., Munger, J. W., McManus, J. B., Nelson, D. D., Zahniser, M. S., Davidson, E. A., Wofsy, S. C., & Saleska, S. R. (2016). Seasonality of temperate forest photosynthesis and daytime respiration. Nature, 534(7609), 680–683.
US-Ho1	Hollinger, D. Y., Goltz, S. M., Davidson, E. A., Lee, J. T., Tu, K., & Valentine, H. T. (1999). Seasonal patterns and environmental control of carbon dioxide and water vapour exchange in an ecotonal boreal forest. Global Change Biology, 5(8), 891–902. https://doi.org/10.1046/j.1365-2486.1999.00281.x
US-Ho2	DOI Listing for US-Ho2. (n.d.). AmeriFlux. Retrieved May 6, 2022, from https://ameriflux.lbl.gov/doi/AmeriFlux/US-Ho2/
US-KS2	Powell, T. L., Bracho, R., Li, J., Dore, S., Hinkle, C. R., & Drake, B. G. (2006). Environmental controls over net ecosystem carbon exchange of scrub oak in central Florida. Agricultural and Forest Meteorology, 141(1), 19–34. https://doi.org/10.1016/j.agrformet.2006.09.002
US-Los	Desai, A. R., Richardson, A. D., Moffat, A. M., Kattge, J., Hollinger, D. Y., Barr, A., Falge, E., Noormets, A., Papale, D., Reichstein, M., & Stauch, V. J. (2008). Cross-site evaluation of eddy covariance GPP and RE decomposition techniques. Agricultural and Forest Meteorology, 148(6), 821–838. https://doi.org/10.1016/j.agrformet.2007.11.012; Cook, B. D., Davis, K. J., Wang, W., Desai, A., Berge…
US-Me2	Campbell, J. L., Sun, O. J., & Law, B. E. (2004). Supply-side controls on soil respiration among Oregon forests. Global Change Biology, 10(11), 1857–1869. https://doi.org/10.1111/j.1365-2486.2004.00850.x
US-Me3	Vickers, D., Thomas, C., & Law, B. E. (n.d.). Random And Systematic CO2 Flux Sampling Errors For Tower Measurements Over Forests In The Convective Boundary Layer. AmeriFlux. Retrieved May 6, 2022, from https://ameriflux.lbl.gov/community/publication/random-and-systematic-co2-flux-sampling-errors-for-tower-measurements-over-forests-in-the-convective-boundary-layer/
US-Me4	Irvine, J., Law, B. E., Kurpius, M. R., Anthoni, P. M., Moore, D., & Schwarz, P. A. (2004). Age-related changes in ecosystem structure and function and effects on water and carbon exchange in ponderosa pine. Tree Physiology, 24(7), 753–763. https://doi.org/10.1093/treephys/24.7.753
US-Me5	Law, B. E., Sun, O. J., Campbell, J., Van Tuyl, S., & Thornton, P. E. (2003). Changes in carbon storage and fluxes in a chronosequence of ponderosa pine. Global Change Biology, 9(4), 510–524. https://doi.org/10.1046/j.1365-2486.2003.00624.x
US-Me6	Ruehr, N. K., Martin, J. G., & Law, B. E. (2012). Effects of water availability on carbon and water exchange in a young ponderosa pine forest: Above- and belowground responses. Agricultural and Forest Meteorology, 164, 136–148. https://doi.org/10.1016/j.agrformet.2012.05.015
US-MMS	Schmid, H. P., Grimmond, C. S. B., Cropley, F., Offerle, B., & Su, H.-B. (2000). Measurements of CO2 and energy fluxes over a mixed hardwood forest in the mid-western United States. Agricultural and Forest Meteorology, 103(4), 357–374. https://doi.org/10.1016/S0168-1923(00)00140-4
US-MOz	Gu, L., Meyers, T., Pallardy, S. G., Hanson, P. J., Yang, B., Heuer, M., Hosman, K. P., Riggs, J. S., Sluss, D., & Wullschleger, S. D. (2006). Direct and indirect effects of atmospheric conditions and soil moisture on surface energy partitioning revealed by a prolonged drought at a temperate forest site. Journal of Geophysical Research: Atmospheres, 111(D16). https://doi.org/10.1029/2006JD007161
US-NR1	Monson, R. K., Turnipseed, A. A., Sparks, J. P., Harley, P. C., Scott-Denton, L. E., Sparks, K., & Huxman, T. E. (2002). Carbon sequestration in a high-elevation, subalpine forest. Global Change Biology, 8(5), 459–478. https://doi.org/10.1046/j.1365-2486.2002.00480.x
US-PFa	Desai, A. R., Xu, K., Tian, H., Weishampel, P., Thom, J., Baumann, D., Andrews, A. E., Cook, B. D., King, J. Y., & Kolka, R. (2015). Landscape-level terrestrial methane flux observed from a very tall tower. Agricultural and Forest Meteorology, 201, 61–75. https://doi.org/10.1016/j.agrformet.2014.10.017
US-SO2	Lipson, D. A., Wilson, R. F., & Oechel, W. C. (2005). Effects of Elevated Atmospheric CO2 on Soil Microbial Biomass, Activity, and Diversity in a Chaparral Ecosystem. Applied and Environmental Microbiology, 71(12), 8573–8580. https://doi.org/10.1128/AEM.71.12.8573-8580.2005
US-SO3	Lipson, D. A., Wilson, R. F., & Oechel, W. C. (2005). Effects of Elevated Atmospheric CO2 on Soil Microbial Biomass, Activity, and Diversity in a Chaparral Ecosystem. Applied and Environmental Microbiology, 71(12), 8573–8580. https://doi.org/10.1128/AEM.71.12.8573-8580.2006
US-SO4	Lipson, D. A., Wilson, R. F., & Oechel, W. C. (2005). Effects of Elevated Atmospheric CO2 on Soil Microbial Biomass, Activity, and Diversity in a Chaparral Ecosystem. Applied and Environmental Microbiology, 71(12), 8573–8580. https://doi.org/10.1128/AEM.71.12.8573-8580.2007
US-SP1	Clark, K. L., Gholz, H. L., Moncrieff, J. B., Cropley, F., & Loescher, H. W. (1999). Environmental Controls Over Net Exchanges of Carbon Dioxide from Contrasting Florida Ecosystems. Ecological Applications, 9(3), 936–948. https://doi.org/10.1890/1051-0761(1999)009[0936:ECONEO]2.0.CO;2
US-SP2	Clark, K. L., Gholz, H. L., Moncrieff, J. B., Cropley, F., & Loescher, H. W. (1999). Environmental Controls Over Net Exchanges of Carbon Dioxide from Contrasting Florida Ecosystems. Ecological Applications, 9(3), 936–948. https://doi.org/10.1890/1051-0761(1999)009[0936:ECONEO]2.0.CO;3
US-SP3	Clark, K. L., Gholz, H. L., Moncrieff, J. B., Cropley, F., & Loescher, H. W. (1999). Environmental Controls Over Net Exchanges of Carbon Dioxide from Contrasting Florida Ecosystems. Ecological Applications, 9(3), 936–948. https://doi.org/10.1890/1051-0761(1999)009[0936:ECONEO]2.0.CO;4
US-SRM	Scott, R. L., Jenerette, G. D., Potts, D. L., & Huxman, T. E. (2009). Effects of seasonal drought on net carbon dioxide exchange from a woody-plant-encroached semiarid grassland. Journal of Geophysical Research: Biogeosciences, 114(G4). https://doi.org/10.1029/2008JG000900
US-Syv	Desai, A. R., Bolstad, P. V., Cook, B. D., Davis, K. J., & Carey, E. V. (2005). Comparing net ecosystem exchange of carbon dioxide between an old-growth and mature forest in the upper Midwest, USA. Agricultural and Forest Meteorology, 128(1), 33–55. https://doi.org/10.1016/j.agrformet.2004.09.005
US-Ton	Ma, S., Baldocchi, D., Wolf, S., & Verfaillie, J. (2016). Slow ecosystem responses conditionally regulate annual carbon balance over 15 years in Californian oak-grass savanna. Agricultural and Forest Meteorology, 228–229, 252–264. https://doi.org/10.1016/j.agrformet.2016.07.016
US-UMB	Gough, C. M., Vogel, C. S., Schmid, H. P., Su, H.-B., & Curtis, P. S. (2008). Multi-year convergence of biometric and meteorological estimates of forest carbon storage. Agricultural and Forest Meteorology, 148(2), 158–170. https://doi.org/10.1016/j.agrformet.2007.08.004
US-UMd	Nave, L. E., Gough, C. M., Maurer, K. D., Bohrer, G., Hardiman, B. S., Le Moine, J., Munoz, A. B., Nadelhoffer, K. J., Sparks, J. P., Strahm, B. D., Vogel, C. S., & Curtis, P. S. (2011). Disturbance and the resilience of coupled carbon and nitrogen cycling in a north temperate forest. Journal of Geophysical Research: Biogeosciences, 116(G4). https://doi.org/10.1029/2011JG001758
US-Var	Ma, S., Baldocchi, D. D., Mambelli, S., & Dawson, T. E. (2011). Are temporal variations of leaf traits responsible for seasonal and inter-annual variability in ecosystem CO2 exchange? Functional Ecology, 25(1), 258–270. https://doi.org/10.1111/j.1365-2435.2010.01779.x
US-WCr	Cook, B. D., Davis, K. J., Wang, W., Desai, A., Berger, B. W., Teclaw, R. M., Martin, J. G., Bolstad, P. V., Bakwin, P. S., Yi, C., & Heilman, W. (2004). Carbon exchange and venting anomalies in an upland deciduous forest in northern Wisconsin, USA. Agricultural and Forest Meteorology, 126(3), 271–295. https://doi.org/10.1016/j.agrformet.2004.06.008
US-Wrc	Chen, J., Falk, M., Euskirchen, E., Paw U, K. T., Suchanek, T. H., Ustin, S. L., Bond, B. J., Brosofske, K. D., Phillips, N., & Bi, R. (2002). Biophysical controls of carbon flows in three successional Douglas-fir stands based on eddy-covariance measurements. Tree Physiology, 22(2–3), 169–177. https://doi.org/10.1093/treephys/22.2-3.169
ZA-Kru	Archibald, S. A., & Kirton, A. (2009). Drivers of inter-annual variability in Net Ecosystem Exchange in a semi-arid savanna ecosystem, South Africa. 16.
