# Supplementary material for: Leaf-level coordination principles propagate to the ecosystem scale
Source: Nat Commun. 2023 Jul 4;14:3948. doi: 10.1038/s41467-023-39572-5 (PMC10319885; doi:10.1038/s41467-023-39572-5)
Supplement: Supplementary file 7 — Supplementary Data 5 [file 41467_2023_39572_MOESM7_ESM.xlsx]

## Sheet: Tabelle1
Plant Trait Dataset	Reference
A Global Data Set of Leaf Photosynthetic Rates, Leaf N and P, and Specific Leaf Area	Walker, A.P. 2014. A Global Data Set of Leaf Photosynthetic Rates, Leaf N and P, and Specific Leaf Area. Data set. Available on-line [http://daac.ornl.gov] from Oak Ridge National Laboratory Distributed Active Archive Center, Oak Ridge, Tennessee, USA. http://dx.doi.org/10.3334/ORNLDAAC/1224
Abisko & Sheffield Database	Cornelissen, J. H. C., H. M. Quested, D. Gwynn-Jones, R. S. P. Van Logtestijn, M. A. H. De Beus, A. Kondratchuk, T. V. Callaghan, and R. Aerts. 2004. Leaf digestibility and litter decomposability are related in a wide range of subarctic plant species and types. Functional Ecology 18:779-786.
Abisko & Sheffield Database	Cornelissen, J. H. C., P. C. Diez, and R. Hunt. 1996. Seedling growth, allocation and leaf attributes in a wide range of woody plant species and types. Journal of Ecology 84:755-765.
Abisko & Sheffield Database	Quested, H. M., J. H. C. Cornelissen, M. C. Press, T. V. Callaghan, R. Aerts, F. Trosien, P. Riemann, D. Gwynn-Jones, A. Kondratchuk, and S. E. Jonasson. 2003. Decomposition of sub-arctic plants with differing nitrogen economies: A functional role for hemiparasites. Ecology 84:3209-3221.
Aboveground morphological traits of grassland species	Abakumova, M., Zobel K., Lepik, A., Semchenko, M. (2016) Plasticity in plant functional traits is shaped by variability in neighbourhood species composition. New Phytologist 211:455–463 doi:10.1111/nph.13935
Alaska Peatland Experiment PFT values	McPartland M. Alaska Peatland Experiment (APEX) 2016 PFT values
Altitudinal Vicariants Spain	Milla & Reich 2011 Annals of Botany 107: 455–465, 2011.
BAAD: a biomass and allometry database for woody plants	Falster DS, Remko A. Duursma, Masae I. Ishihara, Diego R. Barneche, Richard G. FitzJohn, Angelica Våhammar, Masahiro Aiba, Makoto Ando, Niels Anten, Michael J. Aspinwall, Jennifer L. Baltzer, Christopher Baraloto, Michael Battaglia, John J. Battles, Ben Bond-Lamberty, Michiel van Breugel, James Camac, Yves Claveau, Lluís Coll, Masako Dannoura, Sylvain Delagrange, Jean-Christophe Domec, Farrah Fat…
Baccara - Plant Traits of European Forests	unpub.
BIOPOP: Functional Traits for Nature Conservation	Poschlod, P., M. Kleyer, A. K. Jackel, A. Dannemann, and O. Tackenberg. 2003. BIOPOP - a database of plant traits and Internet application for nature conservation. Folia Geobotanica 38:263-271.
BROT 2.0	Tavsanoglu C. & Pausas J.G. 2018. A functional trait database for Mediterranean Basin plants. Scientific Data 5:180135. http://dx.doi.org/10.1038/sdata.2018.135
California Coastal Grassland Database	Sandel, B., J. D. Corbin, and M. Krupa. 2011. Using plant functional traits to guide restoration: a case study in California coastal grassland. Ecosphere 2(2):art23. doi:10.1890/ES10-00175.1
Catalonian Mediterranean Forest Trait Database	Ogaya, R. and J. Penuelas. 2003. Comparative field study of Quercus ilex and Phillyrea latifolia: photosynthetic response to experimental drought conditions. Environmental and Experimental Botany 50:137-148.
Cedar Creek Plant Physiology Database	unpub.
Cedar Creek prairie plants (leaf, seed, dispersule, height, plant, root)	unpub.
Cedar Creek Savanna SLA, C, N Database	Willis, C. G., M. Halina, C. Lehman, P. B. Reich, A. Keen, S. McCarthy, and J. Cavender-Bares. 2010. Phylogenetic community structure in Minnesota oak savanna is influenced by spatial extent and environmental variation. Ecography 33:565-577.
Chinese Leaf Traits Database	Han, W. X., J. Y. Fang, D. L. Guo, and Y. Zhang. 2005. Leaf nitrogen and phosphorus stoichiometry across 753 terrestrial plant species in China. New Phytologist 168:377-385.
Chinese Traits	Prentice, I.C., Meng, T., Wang, H., Harrison, S.P., Ni, J., Wang, G., 2011. Evidence for a universal scaling relationship of leaf CO2 drawdown along a moisture gradient. New Phytologist 190: 169–180
Chinese Traits	Prentice, I.C., Meng, T., Wang, H., Harrison, S.P., Ni, J., Wang, G., 2011. Evidence for a universal scaling relationship of leaf CO2 drawdown along a moisture gradient. New Phytologist 190: 169â€“180
Eastern US Old Field Plant Traits Database	Siefert, A., Fridley, J.D., and Ritchie, M.E. 2014. Community functional responses to soil and climate at multiple spatial scales: when does intraspecific variation matter? PLOS ONE 9: e111189
ECOCRAFT	Medlyn, B. E., F.-W. Badeck, D. G. G. De Pury, C. V. M. Barton, M. Broadmeadow, R. Ceulemans, P. De Angelis, M. Forstreuter, M. E. Jach, S. KellomÃ¤ki, E. Laitat, M. Marek, S. Philippot, A. Rey, J. Strassemeyer, K. Laitinen, R. Liozon, B. Portier, P. Roberntz, K. Wang, and P. G. Jarvis. 1999. Effects of elevated CO2 on photosynthesis in European forest species: a meta-analysis of model parameters…
Ecological Flora of the British Isles	Fitter, A. H. and H. J. Peat 1994. The Ecological Flora Database. Journal of Ecology 82:415-425.
European Mountain Meadows Plant Traits Database	Bahn, M., G. Wohlfahrt, E. Haubner, I. Horak, W. Michaeler, K. Rottmar, U. Tappeiner, and A. Cernusca. 1999. Leaf photosynthesis, nitrogen contents and specific leaf area of 30 grassland species in differently managed mountain ecosystems in the Eastern Alps. Pages 247-255 in A. Cernusca, U. Tappeiner, and N. Bayfield, editors. Land-use changes in European mountain ecosystems. ECOMONT- Concept and…
European North Russia	Dalke, I.V., Novakovskiy, A.B., Maslova, S.P. et al. Plant Ecol (2018) 219: 1295. https://doi.org/10.1007/s11258-018-0879-2
Flora d’Italia Functional Traits Hoard (FIFTH)	Cerabolini B.E.L., Brusa G., Ceriani R.M., De Andreis R., Luzzaro A. & Pierce S. 2010. Can CSR classification be generally applied outside Britain? Plant Ecology 210: 253-261
Floridian Leaf Traits Database	Cavender-Bares, J., A. Keen, and B. Miles. 2006. Phylogenetic structure of floridian plant communities depends on taxonomic and spatial scale. Ecology 87:S109-S122.
French Alps Trait Data	Gos P., Loucougaray G., Colace MP., Arnoldi C., Gaucherand S., Dumazel D., Girard L., Delorme S., Lavorel S. (2016) Oecologia 180:1001 doi:10.1007/s00442-016-3551-3
French Massif Central Grassland Trait Database	Louault, F., V. D. Pillar, J. Aufrere, E. Garnier, and J. F. Soussana. 2005. Plant traits and functional types in response to reduced disturbance in a semi-natural grassland. Journal of Vegetation Science 16:151-160.
Functional Resilience of Temperate Forests Dataset	Liebergesell M, Reu B, Stahl U, Freiberg M, Welk E, Kattge J, Cornelissen JHC, Penuelas J, Wirth C (2016) Functional Resilience against Climate-Driven Extinctions - Comparing the Functional Diversity of European and North American Tree Floras. PLoS ONE 11(2): e0148607. doi:10.1371/journal.pone.0148607
Functional traits explaining variation in plant life history strategies	Adler PB, R Salguero-Gómez, A Compagnoni, JS Hsu, J Ray-Mukherjee, C Mbeau-Ache, M Franco (2014) Functional traits explain variation in plant life history strategies. PNAS 111 (2) 740-745. doi: 10.1073/pnas.1315179111
Functional Traits of Trees	Paine CET, Amissah L, Auge H, Baraloto C, Baruffol M, Bourland N, Bruelheide H, Dainou K, de Gouvenain RC, Doucet J-L, Doust SJ, Fine PV a, Fortunel C, Haase J, Holl KD, Jactel H, Li X, Kitajima K, Koricheva J, Martinez-Garza C, Messier C, Paquette A, Philipson CD, Piotto D, Poorter L, Posada JM, Potvin C, Rainio K, Russo SE, Ruiz-Jaen M, Scherer-Lorenzen M, Webb CO, Zahawi RA & Hector A (2015) G…
Garmisch-Partenkirchen elevational gradients	Bucher, S.F., Auerswald, K., Tautenhahn, S., Geiger, A., Otto, J., Müller, A. and Römermann, C. (2016) Intra- and interspecific variation in stomatal pore area index along altitudinal gradients and its relation to leaf functional traits. Plant Ecology 217, 229-240
Global A, N, P, SLA Database	Reich, P. B., J. Oleksyn, and I. J. Wright. 2009. Leaf phosphorus influences the photosynthesis-nitrogen relation: a cross-biome analysis of 314 species. Oecologia 160:207-212.
Global Leaf Gas Exchange Database (II)	Knauer et al. (2017) Towards physiologically meaningful water-use efficiency estimates from eddy covariance data. Global Change Biology, DOI: 10.1111/gcb.13893
Global Leaf Robustness and Physiology Database	Niinemets, U. 2001. Global-scale climatic controls of leaf dry mass per area, density, and thickness in trees and shrubs. Ecology 82:453-469.
Global Respiration Database	Atkin OK, KJ Bloomfield, PB Reich, MG Tjoelker, GP Asner, D Bonal, G Bönisch, M Bradford, LA Cernusak, EG Cosio, D Creek, KY Crous, T Domingues, JS Dukes, JJG Egerton, JR Evans, GD Farquhar, NM Fyllas, PPG Gauthier, E Gloor, TE Gimeno, K. Griffin, R Guerrieri, MA Heskel, C Huntingford, FY Ishida, J Kattge, H Lambers, MJ Liddell, CH Lusk, RE Martin, TC Maximov, AP Maksimov, Y Mahli, BE Medlyn, PMe…
Global Respiration Database	Reich, P. B., M. G. Tjoelker, K. S. Pregitzer, I. J. Wright, J. Oleksyn, and J. L. Machado. 2008. Scaling of respiration to nitrogen in leaves, stems and roots of higher land plants. Ecology Letters 11:793-801.
Global Wood Density Database	Chave, J., D. Coomes, S. Jansen, S. L. Lewis, N. G. Swenson, and A. E. Zanne. 2009. Towards a world wide wood economics spectrum. Ecology Letters 12:351-366.
GLOPNET - Global Plant Trait Network Database	Wright, I. J., P. B. Reich, M. Westoby, D. D. Ackerly, Z. Baruch, F. Bongers, J. Cavender-Bares, T. Chapin, J. H. C. Cornelissen, M. Diemer, J. Flexas, E. Garnier, P. K. Groom, J. Gulias, K. Hikosaka, B. B. Lamont, T. Lee, W. Lee, C. Lusk, J. J. Midgley, M. L. Navas, U. Niinemets, J. Oleksyn, N. Osada, H. Poorter, P. Poot, L. Prior, V. I. Pyankov, C. Roumet, S. C. Thomas, M. G. Tjoelker, E. J. Ve…
Grassland Plant Trait Database	Takkis, K. 2014. Changes in plant species richness and population performance in response to habitat loss and fragmentation. DISSERTATIONES BIOLOGICAE UNIVERSITATIS TARTUENSIS 255, 2014-04-07. Available from: http://hdl.handle.net/10062/39546
Growth and Herbivory of Juvenil Trees	unpub.
Hawaii native and non indigenous species. Traits and environment	Baruch, Z. & Goldstein, G. 1999. Leaf construction cost, nutrient concentration, and net CO2 assimilation of native and invasive species in Hawaii. Oecologia 121: 183-192
Herbaceous plants of Rouge National Urban Park	unpub.
Herbaceous Plants Traits From Southern Germany	unpub.
Herbaceous Traits from the Öland Island Database	Hickler, T. 1999. Plant functional types and community characteristics along environmental gradients on Öland's Great Alvar (Sweden) Masters Thesis, University of Lund, Sweden.
Hokkaido leaf traits	Mori, A. S., Shiono, T., Haraguchi, T. F., Ota, A. T., Koide, D., Ohgue, T., Kitagawa, R., Maeshiro, R., Aung, T. T., Nakamori, T., Hagiwara, Y., Matsuoka, S., Ikeda, A., Hishi, T., Hobara, S., Mizumachi, E., Frisch, A., Thor, G., Fujii, S., Osono, T. and Gustafsson, L. (2015), Functional redundancy of multiple forest taxa along an elevational gradient: predicting the consequences of non-random s…
Pinus_traits_Beloiu_Beierkuhnlein_06_2019	unpub.
Iranian Plant Trait Dataset	unpub.
Jasper Ridge Californian Woody Plants Database	Preston, K. A., W. K. Cornwell, and J. L. DeNoyer. 2006. Wood density and vessel traits as distinct correlates of ecological strategy in 51 California coast range angiosperms. New Phytologist 170:807-818.
Jasper Ridge leaf chemistry data	Dahlin KM, Asner GP & CB Field (2013) Environmental and community controls on plant canopy chemistry in a Mediterranean-type ecosystem. Proceedings of the National Academy of Sciences USA. 110(17): 6895-6900
KIT herbaceous functional gradient (median)	Kattenborn, T., Fassnacht, F. E., & Schmidtlein, S. (2018). Differentiating plant functional types using reflectance: which traits make the difference? Remote Sensing in Ecology and Conservation, 1–15. http://doi.org/10.1002/rse2.86
LCE: Leaf carbon exchange dataset for tropical, temperate, and boreal species of North and Central A	Smith, N. G. and Dukes, J. S. (2017), LCE: leaf carbon exchange data set for tropical, temperate, and boreal species of North and Central America. Ecology, 98: 2978. doi:10.1002/ecy.1992
Leaf Allometry Dataset	Price, C.A. and B.J. Enquist. Scaling of mass and morphology in Dicotyledonous leaves: an extension of the WBE model. (2007) Ecology 88(5): 1132–1141.
Leaf and Whole Plant Traits Database	Meziane, D. and B. Shipley. 1999. Interacting determinants of specific leaf area in 22 herbaceous species: effects of irradiance and nutrient availability. Plant Cell and Environment 22:447-459.
Leaf and Whole Plant Traits Database	Shipley B., 2002. Trade-offs between net assimilation rate and specific leaf area in determining relative growth rate: relationship with daily irradiance, Functional Ecology(16) 682-689
Leaf and Whole Plant Traits Database	Shipley, B. 1995. Structured Interspecific Determinants of Specific Leaf-Area in 34 Species of Herbaceous Angiosperms. Functional Ecology 9:312-319.
Leaf and Whole Plant Traits Database	Shipley, B. and T. T. Vu. 2002. Dry matter content as a measure of dry matter concentration in plants and their parts. New Phytologist 153:359-364.
Leaf and Whole Plant Traits Database	unpub.
Leaf and Whole Plant Traits Database	Vile, D. 2005. Significations fonctionnelle et ecologique des traits des especes vegetales: exemple dans une succession post-cultural mediterraneenne et generalisations, PHD Thesis.
Leaf and Whole-Plant Traits Database: Hydraulic and Gas Exchange Physiology, Anatomy, Venation Struc	Coomes, D. A., S. Heathcote, E. R. Godfrey, J. J. Shepherd, and L. Sack. 2008. Scaling of xylem vessels and veins within the leaves of oak species. Biology Letters 4:302-306.
Leaf and Whole-Plant Traits Database: Hydraulic and Gas Exchange Physiology, Anatomy, Venation Struc	Quero, J. L., R. Villar, T. Maranon, R. Zamora, D. Vega, and L. Sack. 2008. Relating leaf photosynthetic rate to whole-plant growth: drought and shade effects on seedlings of four Quercus species. Functional Plant Biology 35:725-737.
Leaf and Whole-Plant Traits Database: Hydraulic and Gas Exchange Physiology, Anatomy, Venation Struc	Sack, L. 2004. Responses of temperate woody seedlings to shade and drought: do trade-offs limit potential niche differentiation? Oikos 107:110-127.
Leaf and Whole-Plant Traits Database: Hydraulic and Gas Exchange Physiology, Anatomy, Venation Struc	Sack, L., P. D. Cowan, N. Jaikumar, and N. M. Holbrook. 2003. The 'hydrology' of leaves: co-ordination of structure and function in temperate woody species. Plant Cell and Environment 26:1343-1356.
Leaf and Whole-Plant Traits Database: Hydraulic and Gas Exchange Physiology, Anatomy, Venation Struc	Sack, L., P. J. Melcher, W. H. Liu, E. Middleton, and T. Pardee. 2006. How strong is intracanopy leaf plasticity in temperate deciduous trees? American Journal of Botany 93:829-839.
Leaf Area, Dry Mass and SLA Dataset	unpub.
Leaf Biomechanics Database	Onoda, Y., M. Westoby, P. B. Adler, A. M. F. Choong, F. J. Clissold, J. H. C. Cornelissen, S. Diaz, N. J. Dominy, A. Elgart, L. Enrico, P. V. A. Fine, J. J. Howard, A. Jalili, K. Kitajima, H. Kurokawa, C. McArthur, P. W. Lucas, L. Markesteijn, N. Perez-Harguindeguy, L. Poorter, L. Richards, L. S. Santiago, Jr. E. Sosinski, S. Van Bael, D. I. Warton, I. J. Wright, S. J. Wright, and N. Yamashita. 2…
Leaf Characteristics of Pinus Sylvestris and Picea Abies	unpub.
Leaf economics spectrum and venation networks in Populus tremuloides	Blonder, B., Violle, C. and Enquist, B. J. (2013) Assessing the causes and scales of the leaf economics spectrum using venation networks in Populus tremuloides. Journal of Ecology 101: 981–989. doi:10.1111/1365-2745.12102
Leaf longevity of temperate evergreen species	Smith, L., Primack, R. B., Zipf, L., Pardo, S., Gallinat, A. S., & Panchen, Z. A. (2019). Leaf longevity in temperate evergreen species is related to phylogeny and leaf size. Oecologia, 191:483. DOI: 10.1007/s00442-019-04492-z
Leaf N-Retention Database	De Vries F., Bardgett R.D. (2016) Plant community controls on short-term ecosystem nitrogen retention. New Phytologist. doi: 10.1111/nph.13832
Leaf nutrients and SLA for old field shrubs and small trees from northeastern Connecticut, USA	unpub.
Leaf Photosynthesis and Nitrogen at Oak Ridge Dataset	Wilson K., D. Baldocchi, P. Hanson (2000) Spatial and seasonal variability of photosynthetic parameters and their relationship to leaf nitrogen in a deciduous forest. Tree Physiology 20, 565–578
Leaf Physiology Database	Kattge, J., W. Knorr, T. Raddatz, and C. Wirth. 2009. Quantifying photosynthetic capacity and its relationship to leaf nitrogen content for global-scale terrestrial biosphere models. Global Change Biology 15:976-991.
Leaf Structure and Chemistry	Auger, S., Shipley, B. (2012). : Interspecific and intraspecific trait variation along short environmental gradients in an old-growth temperate forest. Journal of Vegetation Science. DOI: 1111/j.1654-1103.2012.01473.x
Leaf Structure and Economics Spectrum	Pierce S., Brusa G., Vagge I., Cerabolini B.E.L. (2013) Allocating CSR plant functional types: the use of leaf economics and size traits to classify woody and herbaceous vascular plants. Functional Ecology, 27(4): 1002-1010
Leaf Structure and Economics Spectrum	Pierce S., Ceriani R.M., De Andreis R., Luzzaro A. & Cerabolini B. 2007. The leaf economics spectrum of Poaceae reflects variation in survival strategies. Plant Biosystems 141(3): 337-343.
Leaf Structure and Economics Spectrum	Pierce S., Luzzaro A., Caccianiga M., Ceriani R.M. & Cerabolini B. 2007. Disturbance is the principal ?-scale filter determining niche differentiation, coexistence and biodiversity in an alpine community. Journal of Ecology 95: 698-706.
Leaf Structure, Venation and Economic Spectrum	Blonder, B., Buzzard, B., Sloat, L., Simova, I., Lipson, R., Boyle, B., Enquist, B. (2012) The shrinkage effect biases estimates of paleoclimate. American Journal of Botany. 99.11 1756-1763
Leaf Structure, Venation and Economic Spectrum	Blonder, B., Violle, C. and Enquist, B. J. (2013) Assessing the causes and scales of the leaf economics spectrum using venation networks in Populus tremuloides. Journal of Ecology 101: 981–989. doi:10.1111/1365-2745.12102
Leaf Structure, Venation and Economic Spectrum	Blonder, B., Violle, C., Patrick, L., Enquist, B. Leaf venation networks and the origin of the leaf economics spectrum. Ecology Letters, 2011
Leaf traits data (SLA) for 56 woody species at the Smithsonian Conservation Biology Institute-Forest	Gonzalez-Akre, E., McShea, W., Bourg, N., Anderson-Teixeira, K. 2015. Leaf traits data (SLA) for 56 woody species at the Smithsonian Conservation Biology Institute-ForestGEO Forest Dynamic Plot. Front Royal, Virginia. USA. [Data set]. Version 1.0.(www.try-db.org)
Leaf traits for Picea glauca and Pinus sylvestris on University of Calgary (Canada) campus	Michaletz, S.T., and E.A. Johnson. 2006. A heat transfer model of crown scorch in forest fires. Canadian Journal of Forest Research 36(11): 2839-2851
Leaf traits from Baltic Island species	Hattermann D, Elstner C, Markus Bernhardt-Römermann, Lutz Eckstein: Measurements from the project „Relative effects of local and regional factors as drivers for plant community diversity, functional trait diversity and genetic structure of species on Baltic uplift islands” funded by the German Research Foundation - DFG: BE 4143/5-1 and EC 209/12-1
Leaf traits from ECOSHRUB Dovrefjell Norway	unpub.
Leaf traits from North West Italy	unpub.
Leaf Traits in Central Apennines Beech Forests	Campetella, G; Botta-Dukát, Z; Wellstein, C; Canullo, R; Gatto, S; Chelli, S; Mucina, L; Bartha, S (2011): Patterns of plant trait-environment relationships along a forest succession chronosequence. Agriculture, Ecosystems & Environment, 145(1), 38-48. doi:10.1016/j.agee.2011.06.025
Leaf Traits in Italian Central Apennines Beech Forests	Campetella, G; Botta-Dukát, Z; Wellstein, C; Canullo, R; Gatto, S; Chelli, S; Mucina, L; Bartha, S (2011): Patterns of plant trait-environment relationships along a forest succession chronosequence. Agriculture, Ecosystems & Environment, 145(1), 38-48. doi:10.1016/j.agee.2011.06.025
LECA - Traits of the European Alpine Flora	Thuiller W - Traits of European Alpine Flora - Wilfried Thuiller - OriginAlps Project - Centre National de la Recherche Scientifique
Malga San Simone Trait Database (MSS)	Cerabolini B., Pierce S., Luzzaro A., Ossola A. (2010) Species evenness affects ecosystem processes in situ via diversity in the adaptive strategies of dominant species. Plant Ecology, 207(2): 333-345
MARGINS - leaf traits database	unpub.
Midwestern and Southern US Herbaceous Species Trait Database	unpub.
New York Old Field Plant Traits Database	Siefert, A. 2012. Spatial patterns of functional divergence in old-field plant communities. Oikos 121: 907-914
Niwot Alpine Plant Traits	Spasojevic, M. J. and K. N. Suding. 2012. Inferring community assembly mechanisms from functional diversity patterns: the importance of multiple assembly processes. Journal of Ecology 100:652-661.
Northern mixed-grass prairie species traits - Wyoming, USA	unpub.
Nutrient Resorption Efficiency Database	Vergutz, L., S. Manzoni, A. Porporato, R.F. Novais, and R.B. Jackson. 2012. A Global Database of Carbon and Nutrient Concentrations of Green and Senesced Leaves. Data set. Available on-line [http://daac.ornl.gov] from Oak Ridge National Laboratory Distributed Active Archive Center, Oak Ridge, Tennessee, U.S.A. http://dx.doi.org/10.3334/ORNLDAAC/1106
Old fields of Eastern US (Siefert Data)	Siefert, A., Fridley, J.D., and Ritchie, M.E. 2014. Community functional responses to soil and climate at multiple spatial scales: when does intraspecific variation matter? PLOS ONE 9: e111189
Onoda 2017 leaf dataset	Onoda Y, Wright IJ, Evans JR, Hikosaka K, Kitajima K, Niinemets Ü, Poorter H, Tosesns T, Westoby M. (2017) Physiological and structural tradeoffs underlying the leaf economics spectrum. New Phytologist
Overton/Wright New Zealand Database	unpub.
Ozark Tree leaf traits	Spasojevic, M. J., Turner, B. L., and Myers, J. A. (2016) When does intraspecific trait variation contribute to functional beta?diversity? J Ecol, 104: 487-496. doi:10.1111/1365-2745.12518
Photosynthesis and Leaf Characteristics Database	unpub.
Photosynthesis Traits Worldwide	Maire V, Ian J. Wright, I. Colin Prentice, Niels H. Batjes, Radika Bhaskar, Peter M. van Bodegom, Will K. Cornwell, David Ellsworth, Ülo Niinemets, Alejandro Ordoñez, Peter B. Reich, Louis S. Santiago (2015). Global soil and climate effects on leaf photosynthetic traits and rates. Global Ecology and Biogeography 24(6): 706-717. Maire V, Wright IJ, Prentice IC, Batjes NH, Bhaskar R, van Bodegom PM…
Photosynthetic Capacity Dataset	Meir, P., Kruijt, B., Broadmeadow, M., Kull, O., Carswell, F. & Nobre, A. 2002 Acclimation of photosynthetic capacity to irradiance in tree canopies in relation to leaf nitrogen concentration and leaf mass per unit area. Plant, Cell and Environment. 25, 3, p. 343-357 15 p.
Plant Physiology Database	Atkin, O. K., M. H. M. Westbeek, M. L. Cambridge, H. Lambers, and T. L. Pons. 1997. Leaf respiration in light and darkness - A comparison of slow- and fast-growing Poa species. Plant Physiology 113:961-965.
Plant Physiology Database	Campbell, C., L. Atkinson, J. Zaragoza-Castells, M. Lundmark, O. Atkin, and V. Hurry. 2007. Acclimation of photosynthesis and respiration is asynchronous in response to changes in temperature regardless of plant functional group. New Phytologist 176:375-389.
Plant Physiology Database	Loveys, B. R., L. J. Atkinson, D. J. Sherlock, R. L. Roberts, A. H. Fitter, and O. K. Atkin. 2003. Thermal acclimation of leaf and root respiration: an investigation comparing inherently fast- and slow-growing plant species. Global Change Biology 9:895-910.
Plant Traits for Grassland Species (Konza Prairie, Kansas, USA)	Craine JM, Nippert JB, Towne EG, Tucker S, Kembel SW, Skibbe A, McLauchlan KK (2011) Functional consequences of climate-change induced plant species loss in a tallgrass prairie. Oecologia 165: 1109-1117
Plant Traits for Grassland Species (Konza Prairie, Kansas, USA)	Tucker SS, Craine JM, Nippert JB (2011) Physiological drought tolerance and the structuring of tallgrass assemblages. Ecosphere 2(4): 48
Plant Traits for Pinus and Juniperus Forests in Arizona	Laughlin, D. C., J. J. Leppert, M. M. Moore, and C. H. Sieg. 2010. A multi-trait test of the leaf-height-seed plant strategy scheme with 133 species from a pine forest flora. Functional Ecology 24:493-501.
Plant Traits for Pinus and Juniperus Forests in Arizona	Laughlin, D.C., P.Z. Fulé, D.W. Huffman, J. Crouse, and E. Laliberte. 2011. Climatic constraints on trait-based forest assembly. Journal of Ecology 99:1489-1499.
Plant Traits from Circeo National Park, Italy	Burrascano S, Copiz R, Del Vico E, Fagiani S, Giarrizzo E, Mei M, Mortelliti A, Sabatini FM, Blasi C (2015) Wild boar rooting intensity determines shifts in understorey composition and functional traits. COMMUNITY ECOLOGY 16(2) 244-253 DOI: 10.1556/168.2015.16.2.12
Plant traits from Greby, Oeland, Sweden	Baastrup-Spohr, L., Sand-Jensen, K., Nicolajsen, S. V. and Bruun, H. H. (2015), From soaking wet to bone dry: predicting plant community composition along a steep hydrological gradient. J Veg Sci, 26: 619–630. doi:10.1111/jvs.12280
Plant Traits from LTER Matsch (Mazia), Italy	unpub.
Plant Traits From Spanish Mediteranean shrublands	unpub.
Plant traits from Wisconsin, USA	unpub.
Plant Traits in Pollution Gradients Database	unpub.
Plant Traits of Acidic Grasslands in Central Spain	Peco B., de Pablos I., Traba J. , & Levassor C. (2005) The effect of grazing abandonment on species composition and functional traits: the case of dehesa Basic and Applied Ecology, 6(2): 175-183
Plant Traits of Canadian Forests	Bond-Lamberty, B., C. Wang, and S. T. Gower (2002), Leaf area dynamics of a boreal black spruce fire chronosequence, Tree Physiol., 22(14), 993-1001.
Plant Volatiles Database	unpub.
Prades-Penuelas	Penuelas, J., Sardans, J., Filella, I., Estiarte, M., LlusiÃ , J., Ogaya, R., Carnicer, J., Bartrons, M., Rivas-Ubach, A., Grau, O., Peguero, G., Margalef, O., Pla-Rabas, S., Stefanescu, C., Asensio, L., Preece, C., Liu, L., Verger, A., Rico, L., Barbeta, A., Achotegui-Castells, a., Gargallo-Garriga, a., Sperlich, D., Farré-Armengol, G., Fernández-MartÃ­nez, M., Liu, D., Zhang, C., Urbina, I., Ca…
Rhododendron leaf and root economics traits	Medeiros, J. S., Burns, J. H., Nicholson, J. , Rogers, L. and Valverde&#8208;Barrantes, O. (2017), Decoupled leaf and root carbon economics is a key component in the ecological diversity and evolutionary divergence of deciduous and evergreen lineages of genus Rhododendron. American Journal of Botany, 104: 803-816. doi:10.3732/ajb.1700051
Rocky Mountain Biological Laboratory WSR/gradient plant traits	unpub.
Root Traits of Grassland Species	Smith, S. W., Woodin, S. J., Pakeman, R. J., Johnson, D. and van der Wal, R. (2014), Root traits predict decomposition across a landscape-scale grazing experiment. New Phytologist. Doi: 10.1111/nph.12845
Sheffield & Spain Woody Database	Castro-Diez, P., J. P. Puyravaud, J. H. C. Cornelissen, and P. Villar-Salvador. 1998. Stem anatomy and relative growth rate in seedlings of a wide range of woody plant species and types. Oecologia 116:57-66.
Sheffield & Spain Woody Database	Cornelissen, J. H. C., B. Cerabolini, P. Castro-Diez, P. Villar-Salvador, G. Montserrat-Marti, J. P. Puyravaud, M. Maestro, M. J. A. Werger, and R. Aerts. 2003. Functional traits of woody plants: correspondence of species rankings between field adults and laboratory-grown seedlings? Journal of Vegetation Science 14:311-322.
Sheffield Database	Cornelissen, J. H. C. 1996. An experimental comparison of leaf decomposition rates in a wide range of temperate plant species and types. Journal of Ecology 84:573-582.
Sheffield Database	Cornelissen, J. H. C., B. Cerabolini, P. Castro-Diez, P. Villar-Salvador, G. Montserrat-Marti, J. P. Puyravaud, M. Maestro, M. J. A. Werger, and R. Aerts. 2003. Functional traits of woody plants: correspondence of species rankings between field adults and laboratory-grown seedlings? Journal of Vegetation Science 14:311-322.
Sheffield Database	DÃ­az, S., J. G. Hodgson, K. Thompson, M. Cabido, J. H. C. Cornelissen, A. Jalili, G. Montserrat-MartÃ­, J. P. Grime, F. Zarrinkamar, Y. Asri, S. R. Band, S. Basconcelo, P. Castro-DÃ­ez, G. Funes, B. Hamzehee, M. Khoshnevi, N. PÃ©rez-Harguindeguy, M. C. PÃ©rez-RontomÃ©, F. A. Shirvany, F. Vendramini, S. Yazdani, R. Abbas-Azimi, A. Bogaard, S. Boustani, M. Charles, M. Dehghan, L. de Torres-Espuny,…
Sheffield Database	Díaz, S., J. G. Hodgson, K. Thompson, M. Cabido, J. H. C. Cornelissen, A. Jalili, G. Montserrat-Martí, J. P. Grime, F. Zarrinkamar, Y. Asri, S. R. Band, S. Basconcelo, P. Castro-Díez, G. Funes, B. Hamzehee, M. Khoshnevi, N. Pérez-Harguindeguy, M. C. Pérez-Rontomé, F. A. Shirvany, F. Vendramini, S. Yazdani, R. Abbas-Azimi, A. Bogaard, S. Boustani, M. Charles, M. Dehghan, L. de Torres-Espuny, V. Fa…
Sheffield-Iran-Spain Database	Díaz, S., J. G. Hodgson, K. Thompson, M. Cabido, J. H. C. Cornelissen, A. Jalili, G. Montserrat-Martí, J. P. Grime, F. Zarrinkamar, Y. Asri, S. R. Band, S. Basconcelo, P. Castro-Díez, G. Funes, B. Hamzehee, M. Khoshnevi, N. Pérez-Harguindeguy, M. C. Pérez-Rontomé, F. A. Shirvany, F. Vendramini, S. Yazdani, R. Abbas-Azimi, A. Bogaard, S. Boustani, M. Charles, M. Dehghan, L. de Torres-Espuny, V. Fa…
Sherbrooke	Li, Y. and Shipley, B. (2018) Community divergence and convergence along experimental gradients of stress and disturbance. Ecology, 99: 775-781. doi:10.1002/ecy.2162
SLA and LDMC for Canadian Wetland Species	Byun C, S de Blois, J Brisson (2013) Plant functional group identity and diversity determine biotic resistance to invasion by an exotic grass. Journal of Ecology, doi: 10.1111/1365-2745.12016
Species and trait shifts in Apennine grasslands	Giarrizzo E., Burrascano S., Chiti T., de Bello F., Leps J., Zavattero L., Blasi C. (2017) Re-visiting historical semi-natural grasslands in the Apennines to assess patterns of changes in plant species composition and functional traits. Applied Vegetation Science 20(2):247-258, doi: 10.1111/avsc.12288
Specific leaf area responses to environmental gradients through space and time	Dwyer, J. M., R. J. Hobbs, and M. M. Mayfield. 2014. Specific leaf area responses to environmental gradients through space and time. Ecology 95:399-410
Structural and biochemical leaf traits of boreal tree species in Finland	Lukeš, P., Stenberg, P., Rautiainen, M., Mõttus, M., Vanhatalo, K.M. Optical properties of leaves and needles for boreal tree species in Europe (2013) Remote Sensing Letters, 4 (7), pp. 667-676
The China Plant Trait Database	Wang, Han; Harrison, Sandy P; Prentice, Iain Colin; Yang, Yanzheng; Bai, Fan; Furstenau Togashi, Henrique; Wang, Meng; Zhou, Shuangxi; Ni, Jian (2017): The China Plant Trait Database. PANGAEA, https://doi.org/10.1594/PANGAEA.871819
The Functional Ecology of Trees (FET) Database - Jena	Wirth, C. and J. W. Lichstein. 2009. The Imprint of Species Turnover on Old-Growth Forest Carbon Balances - Insights From a Trait-Based Model of Forest Dynamics. Pages 81-113 in C. Wirth, G. Gleixner, and M. Heimann, editors. Old-Growth Forests: Function, Fate and Value. Springer, New York, Berlin, Heidelberg.
The Global Leaf Traits	Sheremetiev, S.N., Chebotareva, K.E. Modern and Cretaceous–Cenozoic Diversification of Angiosperms. Biol Bull Rev 8, 351–374 (2018). https://doi.org/10.1134/S2079086418050079
The LEDA Traitbase	Kleyer, M., R. M. Bekker, I. C. Knevel, J. P. Bakker, K. Thompson, M. Sonnenschein, P. Poschlod, J. M. van Groenendael, L. Klimes, J. Klimesova, S. Klotz, G. M. Rusch, Hermy, M. , D. Adriaens, G. Boedeltje, B. Bossuyt, A. Dannemann, P. Endels, L. Götzenberger, J. G. Hodgson, A.-K. Jackel, I. Kühn, D. Kunzmann, W. A. Ozinga, C. Römermann, M. Stadler, J. Schlegelmilch, H. J. Steendam, O. Tackenberg…
The Netherlands Plant Traits Database	Ordonez, J. C., P. M. van Bodegom, J. P. M. Witte, R. P. Bartholomeus, J. R. van Hal, and R. Aerts. 2010. Plant Strategies in Relation to Resource Supply in Mesic to Wet Environments: Does Theory Mirror Nature? American Naturalist 175:225-239.
The Tansley Review LMA Database	Poorter, H., U. Niinemets, L. Poorter, I. J. Wright, and R. Villar. 2009. Causes and consequences of variation in leaf mass per area (LMA): a meta-analysis. New Phytologist 182:565-588.
The VISTA Plant Trait Database	Garnier, E., S. Lavorel, P. Ansquer, H. Castro, P. Cruz, J. Dolezal, O. Eriksson, C. Fortunel, H. Freitas, C. Golodets, K. Grigulis, C. Jouany, E. Kazakou, J. Kigel, M. Kleyer, V. Lehsten, J. Leps, T. Meier, R. Pakeman, M. Papadimitriou, V. P. Papanastasis, H. Quested, F. Quetier, M. Robson, C. Roumet, G. Rusch, C. Skarpe, M. Sternberg, J.-P. Theau, A. Thebault, D. Vile, and M. P. Zarovali. 2007.…
Thom 2019	unpub.
TOPIC (Traits of Plants in Canada)	Aubin, I., Messier, C., Gachet, S., Lawrence, K., McKenney, D., Arseneault, A., Bell, W., De Grandpré, L., Shipley, B., Ricard, J.P. and Munson, A.D., 2012. TOPIC–traits of plants in Canada. Natural Resources Canada, Canadian Forest Service, Sault Ste. Marie, Ontario. Online [URL] TOPIC website :http://cfs.cloud.nrcan.gc.ca/ctn/topic.php
Trait and biomass data 2014 and 2015 of the BE_LOW project	Herz, K., Dietz, S., Haider, S., Jandt, U., Scheel, D. & Bruelheide, H. (2017): Drivers of intraspecific trait variation of grass and forb species in German meadows and pastures. – Journal of Vegetation Science 28: 705–716. Doi: 10.1111/jvs.12534. Herz, K., Dietz, S., Haider, S., Jandt, U., Scheel, D. & Bruelheide, H. (2017): Predicting individual plant performance in grasslands. – Ecology and Ev…
TraitDunes	unpub.
Traits for Common Grasses and Herbs in Spain	unpub.
Traits for Herbaceous Species from Andorra	unpub.
Traits from Subarctic Plant Species Database	Freschet, G. T., J. H. C. Cornelissen, R. S. P. van Logtestijn, and R. Aerts. 2010. Evidence of the ‘plant economics spectrum’ in a subarctic flora. Journal of Ecology 98:362-373.
Traits of 59 grassland species	Schroeder-Georgi, T., Wirth, C., Nadrowski, K., Meyer, S. T., Mommer, L. and Weigelt, A. (2016), From pots to plots: hierarchical trait-based prediction of plant performance in a mesic grassland. J Ecol, 104: 206–218. doi:10.1111/1365-2745.12489
Traits of Bornean Trees Database	Kurokawa, H. and T. Nakashizuka. 2008. Leaf herbivory and decomposability in a Malaysian tropical rain forest. Ecology 89:2645-2656.
Traits of Halohytic Species in North-West-Germany	Minden Vanessa, Michael Kleyer (2011): Testing the effect–response framework: key response and effect traits determining above-ground biomass of salt marshes. Journal of Vegetation Science 22: 387-401
Traits of Halohytic Species in North-West-Germany	Minden Vanessa, Sandra Andratschke, Janina Spalke, Hanna Timmermann, Michael Kleyer (2012): Plant trait–environment relationships in salt marshes: Deviations from predictions by ecological concepts. Perspectives in Plant Ecology, Evolution and Systematics, 14: 183-192
Traits of halophytic species	Minden V, M Kleyer (2015): Ecosystem multifunctionality of coastal marshes is determined by key plant traits, Journal of Vegetation Science 26: 651-662
Traits of the Hungarian flora	Lhotsky B., Anikó Csecserits, Bence Kovács, Zoltán Botta-Dukát: New plant trait records of the Hungarian flora
Traits of US Desert Woody Plant Species	Butterfield, B.J. and J.M. Briggs. 2011. Regeneration niche differentiates functional strategies of desert woody plant species. Oecologia, 165:477-487.
Traits related to riparian plant invasion in South East Australia	Catford, J. A., Morris, W. K., Vesk, P. A., Gippel, C. J. & Downes, B. J. (2014) Species and environmental characteristics point to flow regulation and drought as drivers of riparian plant invasion. Diversity and Distributions, 20, 1084–1096. http://dx.doi.org/10.1111/ddi.12225
Tropical Plant Traits From Borneo Database	Swaine, E. K. 2007. Ecological and evolutionary drivers of plant community assembly in a Bornean rain forest. PhD Thesis, University of Aberdeen, Aberdeen.
Tropical Traits from West Java Database	Shiodera, S., J. S. Rahajoe, and T. Kohyama. 2008. Variation in longevity and traits of leaves among co-occurring understorey plants in a tropical montane forest. Journal of Tropical Ecology 24:121-133.
Tundra Plant Traits Database	unpub.
Ukraine Wetlands Plant Traits Database	unpub.
Xylem Functional Traits (XFT) Database	Brendan Choat, Steven Jansen, Tim J. Brodribb, Herve Cochard, Sylvain Delzon, Radika Bhaskar, Sandra J. Bucci, Taylor S. Feild, Sean M. Gleason, Uwe G. Hacke, Anna L. Jacobsen, Frederic Lens, Hafiz Maherali, Jordi Martinez-Vilalta, Stefan Mayr, Maurizio Mencuccini, Patrick J. Mitchell, Andrea Nardini, Jarmila Pittermann, R. Brandon Pratt, John S. Sperry, Mark Westoby, Ian J. Wright & Amy E. Zanne…
Zanne et al. Global wood density database.	Zanne, A. E., G. Lopez-Gonzalez, D. A. Coomes, J. Ilic, S. Jansen, S. L. Lewis, R. B. Miller, N. G. Swenson, M. C. Wiemann, and J. Chave. 2009 Global wood density database. Dryad:Identifier: http://hdl.handle.net/10255/dryad.10235.
